# Supplementary material for: ﻿Water mite diversity from southwestern Türkiye through the lens of the DNA barcodes, with the description of one new species (Acari, Hydrachnidia)
Source: Zookeys. 2025 Mar 18;1232:205–36. doi: 10.3897/zookeys.1232.142699 (PMC11937902; doi:10.3897/zookeys.1232.142699)
Supplement: XML Treatment for Protzia longiacetabulata [file zookeys.1232.142699-treatment3.xml]

<!DOCTYPE tp:taxon-treatment
  PUBLIC "-//TaxonX//DTD Taxonomic Treatment Publishing DTD v0 20100105//EN" "tax-treatment-NSO.dtd">
<tp:taxon-treatment xmlns:tp="http://www.plazi.org/taxpub"><tp:treatment-meta><kwd-group><label>Taxon classification</label><kwd>
                  <named-content content-type="kingdom">Animalia</named-content>
                </kwd><kwd>
                  <named-content content-type="order">Trombidiformes</named-content>
                </kwd><kwd>
                  <named-content content-type="family">Hydryphantidae</named-content>
                </kwd></kwd-group><mixed-citation publication-type="journal"><person-group><name><surname>Pešić</surname><given-names>Vladimir</given-names></name><name><surname>Zawal</surname><given-names>Andrzej</given-names></name><name><surname>Gülle</surname><given-names>Pınar</given-names></name><name><surname>Gülle</surname><given-names>İskender</given-names></name><name><surname>Jovanović</surname><given-names>Milica</given-names></name><name><surname>Bańkowska</surname><given-names>Aleksandra</given-names></name><name><surname>Musielak</surname><given-names>Stanisław</given-names></name><name><surname>Smit</surname><given-names>Harry</given-names></name></person-group><article-title>﻿Water mite diversity from southwestern Türkiye through the lens of the DNA barcodes, with the description of one new species (<tp:taxon-name><tp:taxon-name-part taxon-name-part-type="subclass">Acari</tp:taxon-name-part></tp:taxon-name>, <tp:taxon-name><tp:taxon-name-part taxon-name-part-type="above-genus">Hydrachnidia</tp:taxon-name-part></tp:taxon-name>)</article-title><source>Zookeys</source><day>18</day><month>03</month><year>2025</year><volume>1232</volume><fpage>205</fpage><lpage>236</lpage><pub-id pub-id-type="doi">10.3897/zookeys.1232.142699</pub-id></mixed-citation></tp:treatment-meta><tp:nomenclature><label>﻿</label><tp:taxon-name>
                <object-id xmlns:xlink="http://www.w3.org/1999/xlink" content-type="arpha" xlink:type="simple">7C443170-CE9F-52D4-8C67-712F2F096648</object-id>
                <tp:taxon-name-part taxon-name-part-type="genus" reg="Protzia">Protzia</tp:taxon-name-part>
                <tp:taxon-name-part taxon-name-part-type="species" reg="longiacetabulata">longiacetabulata</tp:taxon-name-part>
              </tp:taxon-name><tp:taxon-authority>Gülle &amp; Boyaci, 2014</tp:taxon-authority></tp:nomenclature><tp:treatment-sec sec-type="material" id="SECID0ESGBI"><title>Material examined.</title><p><bold>Isparta</bold> • TR18-2024, Yazılıkanyon Tabiat Parkı, stream from cave (moss), <named-content xmlns:xlink="http://www.w3.org/1999/xlink" content-type="dwc:verbatimCoordinates" xlink:type="simple"><named-content content-type="geo-json" specific-use="{&#34;type&#34;:&#34;Point&#34;,&#34;coordinates&#34;:[30.919449,37.468820]}" id="NCID0E4GBI" xlink:type="simple">37.46882°N, 30.919449°E</named-content></named-content>, 25 Apr. 2024, leg. Pešić, Zawal, Gülle &amp; Gülle, 1♂, 1♀ (sequenced). <bold>Burdur</bold> • TR19-2024 waterfall and outflow, <named-content xmlns:xlink="http://www.w3.org/1999/xlink" content-type="dwc:verbatimCoordinates" xlink:type="simple"><named-content content-type="geo-json" specific-use="{&#34;type&#34;:&#34;Point&#34;,&#34;coordinates&#34;:[30.879221,37.332910]}" id="NCID0EHHBI" xlink:type="simple">37.33291°N, 30.879221°E</named-content></named-content>, 25 Apr. 2024, leg. Pešić, Zawal, Gülle &amp; Gülle, 1♀ (sequenced) • TR20-2024, Karacaören, stream, <named-content xmlns:xlink="http://www.w3.org/1999/xlink" content-type="dwc:verbatimCoordinates" xlink:type="simple"><named-content content-type="geo-json" specific-use="{&#34;type&#34;:&#34;Point&#34;,&#34;coordinates&#34;:[30.869408,37.327335]}" id="NCID0EPHBI" xlink:type="simple">37.327335°N, 30.869408°E</named-content></named-content>, 25 Apr. 2024, Pešić, Zawal, Gülle &amp; Gülle, 1♀ (sequenced).</p></tp:treatment-sec><tp:treatment-sec sec-type="remarks" id="SECID0EUHBI"><title>Remarks.</title><p>The sequenced specimens from this study cluster together with specimens, collected from the Sütçüler stream in Isparta Province, morphologically assigned by <xref ref-type="bibr" rid="B39">Pešić et al. (2021c)</xref> to <italic><tp:taxon-name><tp:taxon-name-part taxon-name-part-type="genus" reg="Protzia">P.</tp:taxon-name-part><tp:taxon-name-part taxon-name-part-type="species" reg="longiacetabulata">longiacetabulata</tp:taxon-name-part></tp:taxon-name></italic>. The latter rhitrobiontic species was originally described by <xref ref-type="bibr" rid="B21">Gülle and Boyaci (2014)</xref> from the Dim stream in Alanya province. The examined specimens of <italic><tp:taxon-name><tp:taxon-name-part taxon-name-part-type="genus" reg="Protzia">P.</tp:taxon-name-part><tp:taxon-name-part taxon-name-part-type="species" reg="longiacetabulata">longiacetabulata</tp:taxon-name-part></tp:taxon-name></italic> belongs to <abbrev xmlns:xlink="http://www.w3.org/1999/xlink" xlink:title="Barcode Index Numbers" id="ABBRID0EYIBI" xlink:type="simple">BIN</abbrev> (<ext-link xmlns:xlink="http://www.w3.org/1999/xlink" xlink:href="http://boldsystems.org/index.php/Public_BarcodeCluster?clusteruri=BOLD:AEH8558" ext-link-type="uri" xlink:type="simple">BOLD:AEH8558</ext-link>), with a <italic>p</italic>-distance of 3.85% to the nearest <abbrev xmlns:xlink="http://www.w3.org/1999/xlink" xlink:title="Barcode Index Numbers" id="ABBRID0EDJBI" xlink:type="simple">BIN</abbrev> being <ext-link xmlns:xlink="http://www.w3.org/1999/xlink" xlink:href="http://boldsystems.org/index.php/Public_BarcodeCluster?clusteruri=BOLD:AEH8557" ext-link-type="uri" xlink:type="simple">BOLD:AEH8557</ext-link> which groups two sequences of the latter species from Isparta Province.</p></tp:treatment-sec><tp:treatment-sec sec-type="distribution" id="SECID0EMJBI"><title>Distribution.</title><p>Türkiye.</p></tp:treatment-sec><ref-list><ref id="B39"><mixed-citation xmlns:xlink="http://www.w3.org/1999/xlink" xlink:type="simple"><person-group><name name-style="western"><surname>Pešić</surname><given-names>V</given-names></name><name name-style="western"><surname>Smit</surname><given-names>H</given-names></name><name name-style="western"><surname>Gülle</surname><given-names>P</given-names></name><name name-style="western"><surname>Dabert</surname><given-names>M</given-names></name></person-group> (<year>2021c</year>) <article-title>Molecular DNA barcoding of the water mite genus <italic><tp:taxon-name><tp:taxon-name-part taxon-name-part-type="genus">Protzia</tp:taxon-name-part></tp:taxon-name></italic> Persig, 1896 with a description of three new species and the unknown male of <italic><tp:taxon-name><tp:taxon-name-part taxon-name-part-type="genus">P.</tp:taxon-name-part><tp:taxon-name-part taxon-name-part-type="species">longiacetabulata</tp:taxon-name-part></tp:taxon-name></italic> (<tp:taxon-name><tp:taxon-name-part taxon-name-part-type="subclass">Acari</tp:taxon-name-part></tp:taxon-name>, <tp:taxon-name><tp:taxon-name-part taxon-name-part-type="above-genus">Hydrachnidia</tp:taxon-name-part></tp:taxon-name>).</article-title><source>Systematic &amp; Applied Acarology</source><volume>26</volume>(<issue>7</issue>): <fpage>1213</fpage>–<lpage>1228</lpage>. <ext-link xlink:href="10.11158/saa.26.7.3" ext-link-type="doi" xlink:type="simple">https://doi.org/10.11158/saa.26.7.3</ext-link></mixed-citation></ref><ref id="B21"><mixed-citation xmlns:xlink="http://www.w3.org/1999/xlink" xlink:type="simple"><person-group><name name-style="western"><surname>Gülle</surname><given-names>P</given-names></name><name name-style="western"><surname>Boyaci</surname><given-names>YO</given-names></name></person-group> (<year>2014</year>) <article-title>A new <italic><tp:taxon-name><tp:taxon-name-part taxon-name-part-type="genus">Protzia</tp:taxon-name-part></tp:taxon-name></italic> species and the first description of the female of <tp:taxon-name><tp:taxon-name-part taxon-name-part-type="genus">Atractides</tp:taxon-name-part> (<tp:taxon-name-part taxon-name-part-type="subgenus">Polymegapus</tp:taxon-name-part>) <tp:taxon-name-part taxon-name-part-type="species">persicus</tp:taxon-name-part></tp:taxon-name> Pesic &amp; Asadi, 2010 from Turkey.</article-title><source>Zootaxa</source><volume>3852</volume>(<issue>5</issue>): <fpage>585</fpage>–<lpage>590</lpage>. <ext-link xlink:href="10.11646/zootaxa.3852.5.7" ext-link-type="doi" xlink:type="simple">https://doi.org/10.11646/zootaxa.3852.5.7</ext-link></mixed-citation></ref></ref-list></tp:taxon-treatment>
