# Supplementary material for: ﻿Water mite diversity from southwestern Türkiye through the lens of the DNA barcodes, with the description of one new species (Acari, Hydrachnidia)
Source: Zookeys. 2025 Mar 18;1232:205–36. doi: 10.3897/zookeys.1232.142699 (PMC11937902; doi:10.3897/zookeys.1232.142699)
Supplement: XML Treatment for Protzia vietsi [file zookeys.1232.142699-treatment4.xml]

<!DOCTYPE tp:taxon-treatment
  PUBLIC "-//TaxonX//DTD Taxonomic Treatment Publishing DTD v0 20100105//EN" "tax-treatment-NSO.dtd">
<tp:taxon-treatment xmlns:tp="http://www.plazi.org/taxpub"><tp:treatment-meta><kwd-group><label>Taxon classification</label><kwd>
                  <named-content content-type="kingdom">Animalia</named-content>
                </kwd><kwd>
                  <named-content content-type="order">Trombidiformes</named-content>
                </kwd><kwd>
                  <named-content content-type="family">Hydryphantidae</named-content>
                </kwd></kwd-group><mixed-citation publication-type="journal"><person-group><name><surname>Pešić</surname><given-names>Vladimir</given-names></name><name><surname>Zawal</surname><given-names>Andrzej</given-names></name><name><surname>Gülle</surname><given-names>Pınar</given-names></name><name><surname>Gülle</surname><given-names>İskender</given-names></name><name><surname>Jovanović</surname><given-names>Milica</given-names></name><name><surname>Bańkowska</surname><given-names>Aleksandra</given-names></name><name><surname>Musielak</surname><given-names>Stanisław</given-names></name><name><surname>Smit</surname><given-names>Harry</given-names></name></person-group><article-title>﻿Water mite diversity from southwestern Türkiye through the lens of the DNA barcodes, with the description of one new species (<tp:taxon-name><tp:taxon-name-part taxon-name-part-type="subclass">Acari</tp:taxon-name-part></tp:taxon-name>, <tp:taxon-name><tp:taxon-name-part taxon-name-part-type="above-genus">Hydrachnidia</tp:taxon-name-part></tp:taxon-name>)</article-title><source>Zookeys</source><day>18</day><month>03</month><year>2025</year><volume>1232</volume><fpage>205</fpage><lpage>236</lpage><pub-id pub-id-type="doi">10.3897/zookeys.1232.142699</pub-id></mixed-citation></tp:treatment-meta><tp:nomenclature><label>﻿</label><tp:taxon-name>
                <object-id xmlns:xlink="http://www.w3.org/1999/xlink" content-type="arpha" xlink:type="simple">E6F79AD0-B612-5361-8BFD-5409F26E42AE</object-id>
                <tp:taxon-name-part taxon-name-part-type="genus" reg="Protzia">Protzia</tp:taxon-name-part>
                <tp:taxon-name-part taxon-name-part-type="species" reg="vietsi">vietsi</tp:taxon-name-part>
              </tp:taxon-name><tp:taxon-authority>Özkan, 1982</tp:taxon-authority></tp:nomenclature><tp:treatment-sec sec-type="material" id="SECID0EVKBI"><title>Material examined.</title><p><bold>Burdur</bold> • TR9 Kemer, helocrenic spring <named-content xmlns:xlink="http://www.w3.org/1999/xlink" content-type="dwc:verbatimCoordinates" xlink:type="simple"><named-content content-type="geo-json" specific-use="{&#34;type&#34;:&#34;Point&#34;,&#34;coordinates&#34;:[30.097061,37.301468]}" id="NCID0EALBI" xlink:type="simple">37.301468°N, 30.097061°E</named-content></named-content>, 22 Apr. 2024, leg. Pešić, Zawal, Gülle &amp; Gülle, 2♀ (sequenced) • TR10-2024 Söbüce, rheocrenic spring, <named-content xmlns:xlink="http://www.w3.org/1999/xlink" content-type="dwc:verbatimCoordinates" xlink:type="simple"><named-content content-type="geo-json" specific-use="{&#34;type&#34;:&#34;Point&#34;,&#34;coordinates&#34;:[30.089523,37.295727]}" id="NCID0EILBI" xlink:type="simple">37.295727°N, 30.089523°E</named-content></named-content>, 24 Apr. 2024, leg. Pešić, Zawal, Gülle &amp; Gülle, 1♀ (sequenced) • TR11-2024, Söbüce, first order stream, <named-content xmlns:xlink="http://www.w3.org/1999/xlink" content-type="dwc:verbatimCoordinates" xlink:type="simple"><named-content content-type="geo-json" specific-use="{&#34;type&#34;:&#34;Point&#34;,&#34;coordinates&#34;:[30.067743,37.287872]}" id="NCID0EQLBI" xlink:type="simple">37.287872°N, 30.067743°E</named-content></named-content>, 24 Apr. 2024, leg. Pešić, Zawal, Gülle &amp; Gülle, 1♀ (sequenced). <bold>Isparta</bold> • TR18-2024, Yazılıkanyon Tabiat Parkı, stream from cave (mosses), <named-content xmlns:xlink="http://www.w3.org/1999/xlink" content-type="dwc:verbatimCoordinates" xlink:type="simple"><named-content content-type="geo-json" specific-use="{&#34;type&#34;:&#34;Point&#34;,&#34;coordinates&#34;:[30.919449,37.468820]}" id="NCID0E1LBI" xlink:type="simple">37.46882°N, 30.919449°E</named-content></named-content>, 25 Apr. 2024, leg. Pešić, Zawal, Gülle &amp; Gülle, 1♀ (sequenced).</p></tp:treatment-sec><tp:treatment-sec sec-type="remarks" id="SECID0E6LBI"><title>Remarks.</title><p>The examined specimens from southwestern Türkiye used in this study for molecular analysis match the description of <italic><tp:taxon-name><tp:taxon-name-part taxon-name-part-type="genus" reg="Protzia">P.</tp:taxon-name-part><tp:taxon-name-part taxon-name-part-type="species" reg="vietsi">vietsi.</tp:taxon-name-part></tp:taxon-name></italic> The latter species, originally described by <xref ref-type="bibr" rid="B29">Oezkan (1982)</xref> from Erzurum province belongs to the <italic>eximia</italic> species group (see <xref ref-type="bibr" rid="B15">Gerecke 1996</xref> for discussion on diagnostic features of <italic><tp:taxon-name><tp:taxon-name-part taxon-name-part-type="genus" reg="Protzia">P.</tp:taxon-name-part><tp:taxon-name-part taxon-name-part-type="species" reg="vietsi">vietsi</tp:taxon-name-part></tp:taxon-name></italic>). The molecularly studied specimens from Burdur and Isparta forms a unique <abbrev xmlns:xlink="http://www.w3.org/1999/xlink" xlink:title="Barcode Index Numbers" id="ABBRID0EFNBI" xlink:type="simple">BIN</abbrev> (<ext-link xmlns:xlink="http://www.w3.org/1999/xlink" xlink:href="http://boldsystems.org/index.php/Public_BarcodeCluster?clusteruri=BOLD:AGG3760" ext-link-type="uri" xlink:type="simple">BOLD:AGG3760</ext-link>).</p></tp:treatment-sec><tp:treatment-sec sec-type="distribution" id="SECID0EONBI"><title>Distribution.</title><p>Türkiye.</p></tp:treatment-sec><ref-list><ref id="B29"><mixed-citation xmlns:xlink="http://www.w3.org/1999/xlink" xlink:type="simple"><person-group><name name-style="western"><surname>Oezkan</surname><given-names>M</given-names></name></person-group> (<year>1982</year>) <article-title>Wassermilben (<tp:taxon-name><tp:taxon-name-part taxon-name-part-type="subclass">Acari</tp:taxon-name-part></tp:taxon-name>, <tp:taxon-name><tp:taxon-name-part taxon-name-part-type="order">Actinedida</tp:taxon-name-part></tp:taxon-name>) aus der Türkei.</article-title><source>Entomologica Basiliensia</source><volume>7</volume>: <fpage>29</fpage>–<lpage>60</lpage>.</mixed-citation></ref><ref id="B15"><mixed-citation xmlns:xlink="http://www.w3.org/1999/xlink" xlink:type="simple"><person-group><name name-style="western"><surname>Gerecke</surname><given-names>R</given-names></name></person-group> (<year>1996</year>) Untersuchungen über die Wassermilben der Familie <tp:taxon-name><tp:taxon-name-part taxon-name-part-type="family">Hydryphantidae</tp:taxon-name-part></tp:taxon-name> (<tp:taxon-name><tp:taxon-name-part taxon-name-part-type="subclass">Acari</tp:taxon-name-part></tp:taxon-name>, <tp:taxon-name><tp:taxon-name-part taxon-name-part-type="order">Actinedida</tp:taxon-name-part></tp:taxon-name>) in der Westpalaearktis I.: Beitrag zur Kenntnis der westpalaearktischen Arten der Gattung <tp:taxon-name><tp:taxon-name-part taxon-name-part-type="genus">Protzia</tp:taxon-name-part></tp:taxon-name>. Archiv für Hydrobiologie, Supplement 77(3/4): 271–336.</mixed-citation></ref></ref-list></tp:taxon-treatment>
