# Supplementary material for: ﻿Water mite diversity from southwestern Türkiye through the lens of the DNA barcodes, with the description of one new species (Acari, Hydrachnidia)
Source: Zookeys. 2025 Mar 18;1232:205–36. doi: 10.3897/zookeys.1232.142699 (PMC11937902; doi:10.3897/zookeys.1232.142699)
Supplement: XML Treatment for Iranothyas marismortui [file zookeys.1232.142699-treatment5.xml]

<!DOCTYPE tp:taxon-treatment
  PUBLIC "-//TaxonX//DTD Taxonomic Treatment Publishing DTD v0 20100105//EN" "tax-treatment-NSO.dtd">
<tp:taxon-treatment xmlns:tp="http://www.plazi.org/taxpub"><tp:treatment-meta><kwd-group><label>Taxon classification</label><kwd>
                  <named-content content-type="kingdom">Animalia</named-content>
                </kwd><kwd>
                  <named-content content-type="order">Actinedida</named-content>
                </kwd><kwd>
                  <named-content content-type="family">Hydryphantidae</named-content>
                </kwd></kwd-group><mixed-citation publication-type="journal"><person-group><name><surname>Pešić</surname><given-names>Vladimir</given-names></name><name><surname>Zawal</surname><given-names>Andrzej</given-names></name><name><surname>Gülle</surname><given-names>Pınar</given-names></name><name><surname>Gülle</surname><given-names>İskender</given-names></name><name><surname>Jovanović</surname><given-names>Milica</given-names></name><name><surname>Bańkowska</surname><given-names>Aleksandra</given-names></name><name><surname>Musielak</surname><given-names>Stanisław</given-names></name><name><surname>Smit</surname><given-names>Harry</given-names></name></person-group><article-title>﻿Water mite diversity from southwestern Türkiye through the lens of the DNA barcodes, with the description of one new species (<tp:taxon-name><tp:taxon-name-part taxon-name-part-type="subclass">Acari</tp:taxon-name-part></tp:taxon-name>, <tp:taxon-name><tp:taxon-name-part taxon-name-part-type="above-genus">Hydrachnidia</tp:taxon-name-part></tp:taxon-name>)</article-title><source>Zookeys</source><day>18</day><month>03</month><year>2025</year><volume>1232</volume><fpage>205</fpage><lpage>236</lpage><pub-id pub-id-type="doi">10.3897/zookeys.1232.142699</pub-id></mixed-citation></tp:treatment-meta><tp:nomenclature><label>﻿</label><tp:taxon-name>
                <object-id xmlns:xlink="http://www.w3.org/1999/xlink" content-type="arpha" xlink:type="simple">D910ABD6-D871-5F3C-91E7-9334B501D52E</object-id>
                <tp:taxon-name-part taxon-name-part-type="genus" reg="Iranothyas">Iranothyas</tp:taxon-name-part>
                <tp:taxon-name-part taxon-name-part-type="species" reg="marismortui">marismortui</tp:taxon-name-part>
              </tp:taxon-name><tp:taxon-authority>(Gerecke, 1999)</tp:taxon-authority></tp:nomenclature><tp:treatment-sec sec-type="material" id="SECID0EDPBI"><title>Material examined.</title><p><bold>Burdur</bold> • TR4-2024 helocrenic spring near Burdur Lake, <named-content xmlns:xlink="http://www.w3.org/1999/xlink" content-type="dwc:verbatimCoordinates" xlink:type="simple"><named-content content-type="geo-json" specific-use="{&#34;type&#34;:&#34;Point&#34;,&#34;coordinates&#34;:[30.112862,37.733643]}" id="NCID0EOPBI" xlink:type="simple">37.733643°N, 30.112862°E</named-content></named-content>, 23 Apr. 2024, leg. Pešić, Zawal, Gülle &amp; Gülle 3♀ (sequenced).</p></tp:treatment-sec><tp:treatment-sec sec-type="remarks" id="SECID0ETPBI"><title>Remarks.</title><p>The genus <italic><tp:taxon-name><tp:taxon-name-part taxon-name-part-type="genus" reg="Iranothyas">Iranothyas</tp:taxon-name-part></tp:taxon-name></italic> includes three species, <italic><tp:taxon-name><tp:taxon-name-part taxon-name-part-type="genus" reg="Iranothyas">Iranothyas</tp:taxon-name-part><tp:taxon-name-part taxon-name-part-type="species" reg="circularis">circularis</tp:taxon-name-part></tp:taxon-name></italic> (Schwoerbel &amp; Sepasgozarian, 1976), known from a single female from the type locality in western Iran (<xref ref-type="bibr" rid="B49">Schwoerbel and Sepasgozarian 1976</xref>), <italic><tp:taxon-name><tp:taxon-name-part taxon-name-part-type="genus" reg="Iranothyas">Iranothyas</tp:taxon-name-part><tp:taxon-name-part taxon-name-part-type="species" reg="alhajarica">alhajarica</tp:taxon-name-part></tp:taxon-name></italic> Pešić, Gerecke &amp; Smit, 2009, a species originally described from Oman (<xref ref-type="bibr" rid="B34">Pešić et al. 2009</xref>), and <italic><tp:taxon-name><tp:taxon-name-part taxon-name-part-type="genus" reg="Iranothyas">I.</tp:taxon-name-part><tp:taxon-name-part taxon-name-part-type="species" reg="marismortui">marismortui</tp:taxon-name-part></tp:taxon-name></italic> (Gerecke, 1999), a species so far known only from Israel (<xref ref-type="bibr" rid="B16">Gerecke 1999</xref>).</p><p>In regard to the shape of the frontal shield (in agreement with <italic><tp:taxon-name><tp:taxon-name-part taxon-name-part-type="genus" reg="Iranothyas">Iranothyas</tp:taxon-name-part><tp:taxon-name-part taxon-name-part-type="species" reg="circularis">circularis</tp:taxon-name-part></tp:taxon-name></italic>, nearly circular, outline equally rounded, without a posteromedial extension as in <italic><tp:taxon-name><tp:taxon-name-part taxon-name-part-type="genus" reg="Iranothyas">I.</tp:taxon-name-part><tp:taxon-name-part taxon-name-part-type="species" reg="alhajarica">alhajarica</tp:taxon-name-part></tp:taxon-name></italic>) and position of Ac-2 (in agreement with <italic><tp:taxon-name><tp:taxon-name-part taxon-name-part-type="genus" reg="Iranothyas">I.</tp:taxon-name-part><tp:taxon-name-part taxon-name-part-type="species" reg="alhajarica">alhajarica</tp:taxon-name-part></tp:taxon-name></italic>, halfway between Ac-1 and Ac-3, not close to Ac-3 as in <italic><tp:taxon-name><tp:taxon-name-part taxon-name-part-type="genus" reg="Iranothyas">I.</tp:taxon-name-part><tp:taxon-name-part taxon-name-part-type="species" reg="circularis">circularis</tp:taxon-name-part></tp:taxon-name></italic>) the examined specimens from a helocrenic spring located on the west coast of the Burdur Lake matches the description of <italic><tp:taxon-name><tp:taxon-name-part taxon-name-part-type="genus" reg="Iranothyas">I.</tp:taxon-name-part><tp:taxon-name-part taxon-name-part-type="species" reg="marismortui">marismortui</tp:taxon-name-part></tp:taxon-name></italic> (Gerecke, 1999). Genetic data indicate that these specimens form a unique <abbrev xmlns:xlink="http://www.w3.org/1999/xlink" xlink:title="Barcode Index Numbers" id="ABBRID0EGTBI" xlink:type="simple">BIN</abbrev> (<ext-link xmlns:xlink="http://www.w3.org/1999/xlink" xlink:href="http://boldsystems.org/index.php/Public_BarcodeCluster?clusteruri=BOLD:AGG3782" ext-link-type="uri" xlink:type="simple">BOLD:AGG3782</ext-link>).</p><p><xref ref-type="bibr" rid="B22">Gülle et al. (2017)</xref> reported the presence of <italic><tp:taxon-name><tp:taxon-name-part taxon-name-part-type="genus" reg="Iranothyas">Iranothyas</tp:taxon-name-part><tp:taxon-name-part taxon-name-part-type="species" reg="alhajarica">alhajarica</tp:taxon-name-part></tp:taxon-name></italic> Pešić, Gerecke &amp; Smit, 2009 from the same spring located on the west coast of the Burdur Lake (Fig. <xref ref-type="fig" rid="F6">6C</xref>) where we found an <italic><tp:taxon-name><tp:taxon-name-part taxon-name-part-type="genus" reg="Iranothyas">Iranothyas</tp:taxon-name-part></tp:taxon-name></italic> population of here assigned to <italic><tp:taxon-name><tp:taxon-name-part taxon-name-part-type="genus" reg="Iranothyas">I.</tp:taxon-name-part><tp:taxon-name-part taxon-name-part-type="species" reg="marismortui">marismortui</tp:taxon-name-part></tp:taxon-name></italic>. Therefore, we assume that the record of <italic><tp:taxon-name><tp:taxon-name-part taxon-name-part-type="genus" reg="Iranothyas">I.</tp:taxon-name-part><tp:taxon-name-part taxon-name-part-type="species" reg="alhajarica">alhajarica</tp:taxon-name-part></tp:taxon-name></italic> in <xref ref-type="bibr" rid="B22">Gülle et al. (2017)</xref> refers to <italic><tp:taxon-name><tp:taxon-name-part taxon-name-part-type="genus" reg="Iranothyas">I.</tp:taxon-name-part><tp:taxon-name-part taxon-name-part-type="species" reg="marismortui">marismortui</tp:taxon-name-part></tp:taxon-name></italic>, indicating that <italic><tp:taxon-name><tp:taxon-name-part taxon-name-part-type="genus" reg="Iranothyas">I.</tp:taxon-name-part><tp:taxon-name-part taxon-name-part-type="species" reg="alhajarica">alhajarica</tp:taxon-name-part></tp:taxon-name></italic> should be excluded for Turkish fauna. <xref ref-type="bibr" rid="B22">Gülle et al. (2017)</xref> mentioned that the larvae of the <italic><tp:taxon-name><tp:taxon-name-part taxon-name-part-type="genus" reg="Iranothyas">Iranothyas</tp:taxon-name-part></tp:taxon-name></italic> population on the aforementioned locality were found as parasites on the hydrophilic beetle <italic><tp:taxon-name><tp:taxon-name-part taxon-name-part-type="genus" reg="Laccobius">Laccobius</tp:taxon-name-part><tp:taxon-name-part taxon-name-part-type="species" reg="gracilis">gracilis</tp:taxon-name-part></tp:taxon-name></italic> Motschulsky, 1855.</p></tp:treatment-sec><tp:treatment-sec sec-type="distribution" id="SECID0ERWBI"><title>Distribution.</title><p>Israel, Türkiye.</p></tp:treatment-sec><tp:treatment-sec><!--Section generated to contain objects referenced in tp:taxon-treatment.--><fig id="F6" position="float" orientation="portrait"><object-id xmlns:xlink="http://www.w3.org/1999/xlink" content-type="doi" xlink:type="simple">10.3897/zookeys.1232.142699.figure6</object-id><object-id xmlns:xlink="http://www.w3.org/1999/xlink" content-type="arpha" xlink:type="simple">27503C0D-B05A-5D7E-B833-8FAF10ADA13C</object-id><label>Figure 6.</label><caption><p>Photographs of selected sampling sites <bold>A</bold> Burdur, TR2-2024 Akyayla, spring <bold>B</bold> Burdur, TR3-2024 Akyayla, rheohelocrenic spring <bold>C</bold> Burdur, TR4-2024 helocrenic spring near Burdur Lake <bold>D</bold> Burdur, TR11-2024, Söbüce, first order stream <bold>E</bold> Antalya, TR27-2024 limnocrene spring <bold>F</bold> Antalya, TR29-2024 Aksu, pond. Photographs by VP.</p></caption><graphic xmlns:xlink="http://www.w3.org/1999/xlink" xlink:href="zookeys-1232-205_article-142699__-g006.jpg" position="float" orientation="portrait" xlink:type="simple" id="oo_1284173.jpg"><uri content-type="original_file" xlink:type="simple">https://binary.pensoft.net/fig/1284173</uri></graphic></fig></tp:treatment-sec><ref-list><ref id="B49"><mixed-citation xmlns:xlink="http://www.w3.org/1999/xlink" xlink:type="simple"><person-group><name name-style="western"><surname>Schwoerbel</surname><given-names>J</given-names></name><name name-style="western"><surname>Sepasgozarian</surname><given-names>H</given-names></name></person-group> (<year>1976</year>) <article-title>Wassermilben (<tp:taxon-name><tp:taxon-name-part taxon-name-part-type="subclass">Acari</tp:taxon-name-part></tp:taxon-name>, <tp:taxon-name><tp:taxon-name-part taxon-name-part-type="order">Prostigmata</tp:taxon-name-part></tp:taxon-name>, <tp:taxon-name><tp:taxon-name-part taxon-name-part-type="above-genus">Hydrachnellae</tp:taxon-name-part></tp:taxon-name>) aus dem Iran. 1. Mitteilung.</article-title><source>Acta Ecologica Iranica</source><volume>1</volume>: <fpage>9</fpage>–<lpage>18</lpage>.</mixed-citation></ref><ref id="B34"><mixed-citation xmlns:xlink="http://www.w3.org/1999/xlink" xlink:type="simple"><person-group><name name-style="western"><surname>Pešić</surname><given-names>V</given-names></name><name name-style="western"><surname>Gerecke</surname><given-names>R</given-names></name><name name-style="western"><surname>Smit</surname><given-names>H</given-names></name></person-group> (<year>2009</year>) <article-title>A redefinition of <italic><tp:taxon-name><tp:taxon-name-part taxon-name-part-type="genus">Iranothyas</tp:taxon-name-part></tp:taxon-name></italic> Bader, 1984 with the description of a new species from Oman.</article-title><source>Zootaxa</source><volume>2290</volume>: <fpage>59</fpage>–<lpage>64</lpage>. <ext-link xlink:href="10.11646/zootaxa.2290.1.6" ext-link-type="doi" xlink:type="simple">https://doi.org/10.11646/zootaxa.2290.1.6</ext-link></mixed-citation></ref><ref id="B16"><mixed-citation xmlns:xlink="http://www.w3.org/1999/xlink" xlink:type="simple"><person-group><name name-style="western"><surname>Gerecke</surname><given-names>R</given-names></name></person-group> (<year>1999</year>) <article-title>Further studies on hydryphantoid water mites in the W Palaearctic region (<tp:taxon-name><tp:taxon-name-part taxon-name-part-type="subclass">Acari</tp:taxon-name-part></tp:taxon-name>, <tp:taxon-name><tp:taxon-name-part taxon-name-part-type="order">Actinedida</tp:taxon-name-part></tp:taxon-name>).</article-title><source>Archiv für Hydrobiologie, Supplement</source><volume>121</volume>: <fpage>119</fpage>–<lpage>158</lpage>.</mixed-citation></ref><ref id="B22"><mixed-citation xmlns:xlink="http://www.w3.org/1999/xlink" xlink:type="simple"><person-group><name name-style="western"><surname>Gülle</surname><given-names>İ</given-names></name><name name-style="western"><surname>Gülle</surname><given-names>P</given-names></name><name name-style="western"><surname>Boyacı</surname><given-names>YÖ</given-names></name></person-group> (<year>2017</year>) <tp:taxon-name><tp:taxon-name-part taxon-name-part-type="genus">Iranothyas</tp:taxon-name-part><tp:taxon-name-part taxon-name-part-type="species">alhajarica</tp:taxon-name-part></tp:taxon-name> Pesic, Gerecke &amp; Smit, 2009 (<tp:taxon-name><tp:taxon-name-part taxon-name-part-type="subclass">Acari</tp:taxon-name-part></tp:taxon-name>; <tp:taxon-name><tp:taxon-name-part taxon-name-part-type="above-genus">Hydrachnidia</tp:taxon-name-part></tp:taxon-name>; <tp:taxon-name><tp:taxon-name-part taxon-name-part-type="family">Hydryphantidae</tp:taxon-name-part></tp:taxon-name>)’ nın Bazı Biyo-ekolojik Özellikleri. Mehmet Akif Ersoy Üniversitesi Fen Bilimleri Enstitüsü Dergisi, 8 (Ek (Suppl.) 1): 202–205. <ext-link xlink:href="10.29048/makufebed.329206" ext-link-type="doi" xlink:type="simple">https://doi.org/10.29048/makufebed.329206</ext-link></mixed-citation></ref></ref-list></tp:taxon-treatment>
