# Supplementary material for: ﻿Water mite diversity from southwestern Türkiye through the lens of the DNA barcodes, with the description of one new species (Acari, Hydrachnidia)
Source: Zookeys. 2025 Mar 18;1232:205–36. doi: 10.3897/zookeys.1232.142699 (PMC11937902; doi:10.3897/zookeys.1232.142699)
Supplement: XML Treatment for Trichothyas (Lundbladia) petrophila [file zookeys.1232.142699-treatment6.xml]

<!DOCTYPE tp:taxon-treatment
  PUBLIC "-//TaxonX//DTD Taxonomic Treatment Publishing DTD v0 20100105//EN" "tax-treatment-NSO.dtd">
<tp:taxon-treatment xmlns:tp="http://www.plazi.org/taxpub"><tp:treatment-meta><kwd-group><label>Taxon classification</label><kwd>
                  <named-content content-type="kingdom">Animalia</named-content>
                </kwd><kwd>
                  <named-content content-type="order">Trombidiformes</named-content>
                </kwd><kwd>
                  <named-content content-type="family">Hydryphantidae</named-content>
                </kwd></kwd-group><mixed-citation publication-type="journal"><person-group><name><surname>Pešić</surname><given-names>Vladimir</given-names></name><name><surname>Zawal</surname><given-names>Andrzej</given-names></name><name><surname>Gülle</surname><given-names>Pınar</given-names></name><name><surname>Gülle</surname><given-names>İskender</given-names></name><name><surname>Jovanović</surname><given-names>Milica</given-names></name><name><surname>Bańkowska</surname><given-names>Aleksandra</given-names></name><name><surname>Musielak</surname><given-names>Stanisław</given-names></name><name><surname>Smit</surname><given-names>Harry</given-names></name></person-group><article-title>﻿Water mite diversity from southwestern Türkiye through the lens of the DNA barcodes, with the description of one new species (<tp:taxon-name><tp:taxon-name-part taxon-name-part-type="subclass">Acari</tp:taxon-name-part></tp:taxon-name>, <tp:taxon-name><tp:taxon-name-part taxon-name-part-type="above-genus">Hydrachnidia</tp:taxon-name-part></tp:taxon-name>)</article-title><source>Zookeys</source><day>18</day><month>03</month><year>2025</year><volume>1232</volume><fpage>205</fpage><lpage>236</lpage><pub-id pub-id-type="doi">10.3897/zookeys.1232.142699</pub-id></mixed-citation></tp:treatment-meta><tp:nomenclature><label>﻿</label><tp:taxon-name><object-id xmlns:xlink="http://www.w3.org/1999/xlink" content-type="arpha" xlink:type="simple">06B6F790-A5CF-520D-BBE4-47D6146A489C</object-id><tp:taxon-name-part taxon-name-part-type="genus" reg="Trichothyas">Trichothyas</tp:taxon-name-part> (<tp:taxon-name-part taxon-name-part-type="subgenus" reg="Lundbladia">Lundbladia</tp:taxon-name-part>) <tp:taxon-name-part taxon-name-part-type="species" reg="petrophila">petrophila</tp:taxon-name-part></tp:taxon-name><tp:taxon-authority>(Michael, 1895)</tp:taxon-authority></tp:nomenclature><tp:treatment-sec sec-type="material" id="SECID0EJYBI"><title>Material examined.</title><p><bold>Burdur</bold> • TR19-2024 waterfall and outflow, <named-content xmlns:xlink="http://www.w3.org/1999/xlink" content-type="dwc:verbatimCoordinates" xlink:type="simple"><named-content content-type="geo-json" specific-use="{&#34;type&#34;:&#34;Point&#34;,&#34;coordinates&#34;:[30.879221,37.332910]}" id="NCID0EUYBI" xlink:type="simple">37.33291°N, 30.879221°E</named-content></named-content>, 25 Apr. 2024, leg. Pešić, Zawal, Gülle &amp; Gülle, 1♀ (sequenced).</p></tp:treatment-sec><tp:treatment-sec sec-type="remarks" id="SECID0EZYBI"><title>Remarks.</title><p>The single specimen from southwestern Türkiye, molecularly analyzed in this study, matches the description of <italic><tp:taxon-name><tp:taxon-name-part taxon-name-part-type="genus" reg="Trichothyas">T.</tp:taxon-name-part><tp:taxon-name-part taxon-name-part-type="species" reg="petrophila">petrophila.</tp:taxon-name-part></tp:taxon-name></italic> This specimen forms a unique <abbrev xmlns:xlink="http://www.w3.org/1999/xlink" xlink:title="Barcode Index Numbers" id="ABBRID0EKZBI" xlink:type="simple">BIN</abbrev> (<ext-link xmlns:xlink="http://www.w3.org/1999/xlink" xlink:href="http://boldsystems.org/index.php/Public_BarcodeCluster?clusteruri=BOLD:AGG3771" ext-link-type="uri" xlink:type="simple">BOLD:AGG3771</ext-link>).</p></tp:treatment-sec><tp:treatment-sec sec-type="distribution" id="SECID0ETZBI"><title>Distribution.</title><p>Southern and Western Europe, Great Britain, Balkan, Türkiye.</p></tp:treatment-sec></tp:taxon-treatment>
