# Supplementary material for: ﻿Water mite diversity from southwestern Türkiye through the lens of the DNA barcodes, with the description of one new species (Acari, Hydrachnidia)
Source: Zookeys. 2025 Mar 18;1232:205–36. doi: 10.3897/zookeys.1232.142699 (PMC11937902; doi:10.3897/zookeys.1232.142699)
Supplement: XML Treatment for Lebertia (Lebertia) glabra [file zookeys.1232.142699-treatment7.xml]

<!DOCTYPE tp:taxon-treatment
  PUBLIC "-//TaxonX//DTD Taxonomic Treatment Publishing DTD v0 20100105//EN" "tax-treatment-NSO.dtd">
<tp:taxon-treatment xmlns:tp="http://www.plazi.org/taxpub"><tp:treatment-meta><kwd-group><label>Taxon classification</label><kwd>
                  <named-content content-type="kingdom">Animalia</named-content>
                </kwd><kwd>
                  <named-content content-type="order">Trombidiformes</named-content>
                </kwd><kwd>
                  <named-content content-type="family">Lebertiidae</named-content>
                </kwd></kwd-group><mixed-citation publication-type="journal"><person-group><name><surname>Pešić</surname><given-names>Vladimir</given-names></name><name><surname>Zawal</surname><given-names>Andrzej</given-names></name><name><surname>Gülle</surname><given-names>Pınar</given-names></name><name><surname>Gülle</surname><given-names>İskender</given-names></name><name><surname>Jovanović</surname><given-names>Milica</given-names></name><name><surname>Bańkowska</surname><given-names>Aleksandra</given-names></name><name><surname>Musielak</surname><given-names>Stanisław</given-names></name><name><surname>Smit</surname><given-names>Harry</given-names></name></person-group><article-title>﻿Water mite diversity from southwestern Türkiye through the lens of the DNA barcodes, with the description of one new species (<tp:taxon-name><tp:taxon-name-part taxon-name-part-type="subclass">Acari</tp:taxon-name-part></tp:taxon-name>, <tp:taxon-name><tp:taxon-name-part taxon-name-part-type="above-genus">Hydrachnidia</tp:taxon-name-part></tp:taxon-name>)</article-title><source>Zookeys</source><day>18</day><month>03</month><year>2025</year><volume>1232</volume><fpage>205</fpage><lpage>236</lpage><pub-id pub-id-type="doi">10.3897/zookeys.1232.142699</pub-id></mixed-citation></tp:treatment-meta><tp:nomenclature><label>﻿</label><tp:taxon-name><object-id xmlns:xlink="http://www.w3.org/1999/xlink" content-type="arpha" xlink:type="simple">74D230F7-C315-550A-B5FE-CF5B0BA9DC0E</object-id><tp:taxon-name-part taxon-name-part-type="genus" reg="Lebertia">Lebertia</tp:taxon-name-part> (<tp:taxon-name-part taxon-name-part-type="subgenus" reg="Lebertia">Lebertia</tp:taxon-name-part>) <tp:taxon-name-part taxon-name-part-type="species" reg="glabra">glabra</tp:taxon-name-part></tp:taxon-name><tp:taxon-authority>Thor, 1897</tp:taxon-authority></tp:nomenclature><tp:treatment-sec sec-type="material" id="SECID0EV2BI"><title>Material examined.</title><p><bold>Burdur</bold> • TR2-2024 Akyayla, rheocrenic spring, <named-content xmlns:xlink="http://www.w3.org/1999/xlink" content-type="dwc:verbatimCoordinates" xlink:type="simple"><named-content content-type="geo-json" specific-use="{&#34;type&#34;:&#34;Point&#34;,&#34;coordinates&#34;:[30.326647,37.482956]}" id="NCID0EA3BI" xlink:type="simple">37.482956°N, 30.326647°E</named-content></named-content>, 22 Apr. 2024, leg. Pešić, Zawal, Gülle &amp; Gülle, 1♂ (sequenced); <bold>Burdur</bold> • TR10-2024 Söbüce, first order stream, <named-content xmlns:xlink="http://www.w3.org/1999/xlink" content-type="dwc:verbatimCoordinates" xlink:type="simple"><named-content content-type="geo-json" specific-use="{&#34;type&#34;:&#34;Point&#34;,&#34;coordinates&#34;:[30.089523,37.295727]}" id="NCID0EK3BI" xlink:type="simple">37.295727°N, 30.089523°E</named-content></named-content>, 24 Apr. 2024, leg. Pešić, Zawal, Gülle &amp; Gülle, 2♀ (sequenced) • TR11-2024, Söbüce, stream, <named-content xmlns:xlink="http://www.w3.org/1999/xlink" content-type="dwc:verbatimCoordinates" xlink:type="simple"><named-content content-type="geo-json" specific-use="{&#34;type&#34;:&#34;Point&#34;,&#34;coordinates&#34;:[30.067743,37.287872]}" id="NCID0ES3BI" xlink:type="simple">37.287872°N, 30.067743°E</named-content></named-content>, 24 Apr. 2024, leg. Pešić, Zawal, Gülle &amp; Gülle, 1♂ (sequenced) • TR19-2024 waterfall and outflow, <named-content xmlns:xlink="http://www.w3.org/1999/xlink" content-type="dwc:verbatimCoordinates" xlink:type="simple"><named-content content-type="geo-json" specific-use="{&#34;type&#34;:&#34;Point&#34;,&#34;coordinates&#34;:[30.879221,37.332910]}" id="NCID0E13BI" xlink:type="simple">37.33291°N, 30.879221°E</named-content></named-content>, 25 Apr. 2024 leg. Pešić, Zawal, Gülle &amp; Gülle, 1♀ (sequenced).</p></tp:treatment-sec><tp:treatment-sec sec-type="remarks" id="SECID0E63BI"><title>Remarks.</title><p>The specimens from Burdur match the description of <italic><tp:taxon-name><tp:taxon-name-part taxon-name-part-type="genus" reg="Lebertia">L.</tp:taxon-name-part><tp:taxon-name-part taxon-name-part-type="species" reg="glabra">glabra</tp:taxon-name-part></tp:taxon-name></italic>, a species widely distributed in the Western Palaearctic (<xref ref-type="bibr" rid="B5">Di Sabatino et al. 2010</xref>). The Turkish specimens were clustered in <ext-link xmlns:xlink="http://www.w3.org/1999/xlink" xlink:href="http://boldsystems.org/index.php/Public_BarcodeCluster?clusteruri=BOLD:ACS0595" ext-link-type="uri" xlink:type="simple">BOLD:ACS0595</ext-link>, which includes specimens of <italic><tp:taxon-name><tp:taxon-name-part taxon-name-part-type="genus" reg="Lebertia">L.</tp:taxon-name-part><tp:taxon-name-part taxon-name-part-type="species" reg="glabra">glabra</tp:taxon-name-part></tp:taxon-name></italic> from the Netherlands, Bulgaria, Norh Macedonia, Montenegro, Italy, Poland, Slovakia, Romania, Germany, Austria, Serbia, Norway, Bosnia and Herzegovina, and Türkiye.</p></tp:treatment-sec><tp:treatment-sec sec-type="distribution" id="SECID0EE5BI"><title>Distribution.</title><p>Western Palaearctic.</p></tp:treatment-sec><ref-list><ref id="B5"><mixed-citation xmlns:xlink="http://www.w3.org/1999/xlink" xlink:type="simple"><person-group><name name-style="western"><surname>Di Sabatino</surname><given-names>A</given-names></name><name name-style="western"><surname>Gerecke</surname><given-names>R</given-names></name><name name-style="western"><surname>Gledhill</surname><given-names>T</given-names></name><name name-style="western"><surname>Smit</surname><given-names>H</given-names></name></person-group> (<year>2010</year>) <article-title><tp:taxon-name><tp:taxon-name-part taxon-name-part-type="subclass">Acari</tp:taxon-name-part></tp:taxon-name>: <tp:taxon-name><tp:taxon-name-part taxon-name-part-type="above-genus">Hydrachnidia</tp:taxon-name-part></tp:taxon-name> II.</article-title> In: <person-group><name name-style="western"><surname>Gerecke</surname><given-names>R</given-names></name></person-group> (<role>Ed.</role>) <issue-title>Chelicerata: Acari II.</issue-title><source>Süßwasserfauna von Mitteleuropa, Vol. 7, 2–2, Elsevier Spektrum Akademischer Verlag, Heidelberg</source>, <fpage>1</fpage>–<lpage>234</lpage>. <ext-link xlink:href="10.1007/978-3-8274-2266-8_1" ext-link-type="doi" xlink:type="simple">https://doi.org/10.1007/978-3-8274-2266-8_1</ext-link></mixed-citation></ref></ref-list></tp:taxon-treatment>
