# Supplementary material for: ﻿Water mite diversity from southwestern Türkiye through the lens of the DNA barcodes, with the description of one new species (Acari, Hydrachnidia)
Source: Zookeys. 2025 Mar 18;1232:205–36. doi: 10.3897/zookeys.1232.142699 (PMC11937902; doi:10.3897/zookeys.1232.142699)
Supplement: XML Treatment for Sperchon beneckei [file zookeys.1232.142699-treatment9.xml]

<!DOCTYPE tp:taxon-treatment
  PUBLIC "-//TaxonX//DTD Taxonomic Treatment Publishing DTD v0 20100105//EN" "tax-treatment-NSO.dtd">
<tp:taxon-treatment xmlns:tp="http://www.plazi.org/taxpub"><tp:treatment-meta><kwd-group><label>Taxon classification</label><kwd>
                  <named-content content-type="kingdom">Animalia</named-content>
                </kwd><kwd>
                  <named-content content-type="order">Trombidiformes</named-content>
                </kwd><kwd>
                  <named-content content-type="family">Sperchontidae</named-content>
                </kwd></kwd-group><mixed-citation publication-type="journal"><person-group><name><surname>Pešić</surname><given-names>Vladimir</given-names></name><name><surname>Zawal</surname><given-names>Andrzej</given-names></name><name><surname>Gülle</surname><given-names>Pınar</given-names></name><name><surname>Gülle</surname><given-names>İskender</given-names></name><name><surname>Jovanović</surname><given-names>Milica</given-names></name><name><surname>Bańkowska</surname><given-names>Aleksandra</given-names></name><name><surname>Musielak</surname><given-names>Stanisław</given-names></name><name><surname>Smit</surname><given-names>Harry</given-names></name></person-group><article-title>﻿Water mite diversity from southwestern Türkiye through the lens of the DNA barcodes, with the description of one new species (<tp:taxon-name><tp:taxon-name-part taxon-name-part-type="subclass">Acari</tp:taxon-name-part></tp:taxon-name>, <tp:taxon-name><tp:taxon-name-part taxon-name-part-type="above-genus">Hydrachnidia</tp:taxon-name-part></tp:taxon-name>)</article-title><source>Zookeys</source><day>18</day><month>03</month><year>2025</year><volume>1232</volume><fpage>205</fpage><lpage>236</lpage><pub-id pub-id-type="doi">10.3897/zookeys.1232.142699</pub-id></mixed-citation></tp:treatment-meta><tp:nomenclature><label>﻿</label><tp:taxon-name>
                <object-id xmlns:xlink="http://www.w3.org/1999/xlink" content-type="arpha" xlink:type="simple">CB86FCAB-D23E-5A07-BBC8-1CBCD872E8C7</object-id>
                <tp:taxon-name-part taxon-name-part-type="genus" reg="Sperchon">Sperchon</tp:taxon-name-part>
                <tp:taxon-name-part taxon-name-part-type="species" reg="beneckei">beneckei</tp:taxon-name-part>
              </tp:taxon-name><tp:taxon-authority>Bader &amp; Sepasgosarian, 1982</tp:taxon-authority></tp:nomenclature><tp:treatment-sec sec-type="material" id="SECID0E6DCI"><title>Material examined.</title><p><bold>Isparta</bold> • TR18-2024, Yazılıkanyon Tabiat Parkı, stream from cave (moss), <named-content xmlns:xlink="http://www.w3.org/1999/xlink" content-type="dwc:verbatimCoordinates" xlink:type="simple"><named-content content-type="geo-json" specific-use="{&#34;type&#34;:&#34;Point&#34;,&#34;coordinates&#34;:[30.919449,37.468820]}" id="NCID0EKECI" xlink:type="simple">37.46882°N, 30.919449°E</named-content></named-content>, 25 Apr. 2024, leg. Pešić, Zawal, Gülle &amp; Gülle, 1♀ (sequenced).</p></tp:treatment-sec><tp:treatment-sec sec-type="remarks" id="SECID0EPECI"><title>Remarks.</title><p>The sequence obtained from one specimen from Isparta fell into <abbrev xmlns:xlink="http://www.w3.org/1999/xlink" xlink:title="Barcode Index Numbers" id="ABBRID0EVECI" xlink:type="simple">BIN</abbrev><ext-link xmlns:xlink="http://www.w3.org/1999/xlink" xlink:href="http://boldsystems.org/index.php/Public_BarcodeCluster?clusteruri=BOLD:AED2730" ext-link-type="uri" xlink:type="simple">BOLD:AED2730</ext-link>, which besides the specimen from this study, includes one specimen from Iran morphologically assigned to <italic><tp:taxon-name><tp:taxon-name-part taxon-name-part-type="genus" reg="Sperchon">S.</tp:taxon-name-part><tp:taxon-name-part taxon-name-part-type="species" reg="beneckei">beneckei.</tp:taxon-name-part></tp:taxon-name></italic> The latter species was originally described from Iran. <xref ref-type="bibr" rid="B1">Asadi et al. (2010)</xref> synonymized the species with <italic><tp:taxon-name><tp:taxon-name-part taxon-name-part-type="genus" reg="Sperchon">S.</tp:taxon-name-part><tp:taxon-name-part taxon-name-part-type="species" reg="algeriensis">algeriensis</tp:taxon-name-part></tp:taxon-name></italic> Lundblad, 1942, a species described from northern Africa (<xref ref-type="bibr" rid="B28">Lundblad 1942</xref>) and subsequently recorded from many sites in the central and western Mediterranean area (<xref ref-type="bibr" rid="B5">Di Sabatino et al. 2010</xref>). Recently, <xref ref-type="bibr" rid="B45">Pešić et al. (2024)</xref> emphasized that high genetic distance of 15.4% between Iberian populations of <italic><tp:taxon-name><tp:taxon-name-part taxon-name-part-type="genus" reg="Sperchon">S.</tp:taxon-name-part><tp:taxon-name-part taxon-name-part-type="species" reg="algeriensis">algeriensis</tp:taxon-name-part></tp:taxon-name></italic> and the specimen from Iran, suggests that <italic><tp:taxon-name><tp:taxon-name-part taxon-name-part-type="genus" reg="Sperchon">S.</tp:taxon-name-part><tp:taxon-name-part taxon-name-part-type="species" reg="beneckei">beneckei</tp:taxon-name-part></tp:taxon-name></italic> is a distinct species and its synonymization with <italic><tp:taxon-name><tp:taxon-name-part taxon-name-part-type="genus" reg="Sperchon">S.</tp:taxon-name-part><tp:taxon-name-part taxon-name-part-type="species" reg="algeriensis">algeriensis</tp:taxon-name-part></tp:taxon-name></italic> should be rejected. The new findings of <italic><tp:taxon-name><tp:taxon-name-part taxon-name-part-type="genus" reg="Sperchon">S.</tp:taxon-name-part><tp:taxon-name-part taxon-name-part-type="species" reg="beneckei">beneckei</tp:taxon-name-part></tp:taxon-name></italic> from southeastern Türkiye show that this species is widespread, and therefore, the known populations of <italic><tp:taxon-name><tp:taxon-name-part taxon-name-part-type="genus" reg="Sperchon">S.</tp:taxon-name-part><tp:taxon-name-part taxon-name-part-type="species" reg="algeriensis">algeriensis</tp:taxon-name-part></tp:taxon-name></italic> from Türkiye (e.g., <xref ref-type="bibr" rid="B12">Esen et al. 2013b</xref>) should be checked using molecular methods to see if they can be assigned to <italic><tp:taxon-name><tp:taxon-name-part taxon-name-part-type="genus" reg="Sperchon">S.</tp:taxon-name-part><tp:taxon-name-part taxon-name-part-type="species" reg="beneckei">beneckei</tp:taxon-name-part></tp:taxon-name></italic>.</p></tp:treatment-sec><tp:treatment-sec sec-type="distribution" id="SECID0EKICI"><title>Distribution.</title><p>Iran, Türkiye.</p></tp:treatment-sec><ref-list><ref id="B1"><mixed-citation xmlns:xlink="http://www.w3.org/1999/xlink" xlink:type="simple"><person-group><name name-style="western"><surname>Asadi</surname><given-names>M</given-names></name><name name-style="western"><surname>Pešić</surname><given-names>V</given-names></name><name name-style="western"><surname>Etemadi</surname><given-names>I</given-names></name></person-group> (<year>2010</year>) <article-title>A revised survey of water mites (<tp:taxon-name><tp:taxon-name-part taxon-name-part-type="subclass">Acari</tp:taxon-name-part></tp:taxon-name>: <tp:taxon-name><tp:taxon-name-part taxon-name-part-type="above-genus">Hydrachnidia</tp:taxon-name-part></tp:taxon-name>) from Iran: new synonyms and descriptions of three new species.</article-title><source>Zootaxa</source><volume>2628</volume>: <fpage>43</fpage>–<lpage>55</lpage>. <ext-link xlink:href="10.11646/zootaxa.2628.1.3" ext-link-type="doi" xlink:type="simple">https://doi.org/10.11646/zootaxa.2628.1.3</ext-link></mixed-citation></ref><ref id="B28"><mixed-citation xmlns:xlink="http://www.w3.org/1999/xlink" xlink:type="simple"><person-group><name name-style="western"><surname>Lundblad</surname><given-names>O</given-names></name></person-group> (<year>1942</year>) <article-title>Afrikanische Hydracarinen.</article-title><source>Entomologisk Tidskrift</source><volume>63</volume>: <fpage>155</fpage>–<lpage>209</lpage>.</mixed-citation></ref><ref id="B5"><mixed-citation xmlns:xlink="http://www.w3.org/1999/xlink" xlink:type="simple"><person-group><name name-style="western"><surname>Di Sabatino</surname><given-names>A</given-names></name><name name-style="western"><surname>Gerecke</surname><given-names>R</given-names></name><name name-style="western"><surname>Gledhill</surname><given-names>T</given-names></name><name name-style="western"><surname>Smit</surname><given-names>H</given-names></name></person-group> (<year>2010</year>) <article-title><tp:taxon-name><tp:taxon-name-part taxon-name-part-type="subclass">Acari</tp:taxon-name-part></tp:taxon-name>: <tp:taxon-name><tp:taxon-name-part taxon-name-part-type="above-genus">Hydrachnidia</tp:taxon-name-part></tp:taxon-name> II.</article-title> In: <person-group><name name-style="western"><surname>Gerecke</surname><given-names>R</given-names></name></person-group> (<role>Ed.</role>) <issue-title>Chelicerata: Acari II.</issue-title><source>Süßwasserfauna von Mitteleuropa, Vol. 7, 2–2, Elsevier Spektrum Akademischer Verlag, Heidelberg</source>, <fpage>1</fpage>–<lpage>234</lpage>. <ext-link xlink:href="10.1007/978-3-8274-2266-8_1" ext-link-type="doi" xlink:type="simple">https://doi.org/10.1007/978-3-8274-2266-8_1</ext-link></mixed-citation></ref><ref id="B45"><mixed-citation xmlns:xlink="http://www.w3.org/1999/xlink" xlink:type="simple"><person-group><name name-style="western"><surname>Pešić</surname><given-names>V</given-names></name><name name-style="western"><surname>Zawal</surname><given-names>A</given-names></name><name name-style="western"><surname>Ferreira</surname><given-names>S</given-names></name><name name-style="western"><surname>Benitez-Bosco</surname><given-names>L</given-names></name><name name-style="western"><surname>Cruz-Oliveira</surname><given-names>A</given-names></name><name name-style="western"><surname>Girão</surname><given-names>D</given-names></name><name name-style="western"><surname>Padilha</surname><given-names>A</given-names></name><name name-style="western"><surname>Turaccio</surname><given-names>P</given-names></name><name name-style="western"><surname>Rossini</surname><given-names>S</given-names></name><name name-style="western"><surname>Ballini</surname><given-names>L</given-names></name><name name-style="western"><surname>Staffoni</surname><given-names>G</given-names></name><name name-style="western"><surname>Fratini</surname><given-names>S</given-names></name><name name-style="western"><surname>Ciofi</surname><given-names>C</given-names></name><name name-style="western"><surname>Iannucci</surname><given-names>A</given-names></name><name name-style="western"><surname>Ekrem</surname><given-names>T</given-names></name><name name-style="western"><surname>Stur</surname><given-names>E</given-names></name></person-group> (<year>2024</year>) <article-title>DNA barcode library of Portuguese water mites, with the descriptions of two new species (<tp:taxon-name><tp:taxon-name-part taxon-name-part-type="subclass">Acari</tp:taxon-name-part></tp:taxon-name>, <tp:taxon-name><tp:taxon-name-part taxon-name-part-type="above-genus">Hydrachnidia</tp:taxon-name-part></tp:taxon-name>).</article-title><source>ZooKeys</source><volume>1217</volume>: <fpage>119</fpage>–<lpage>171</lpage>. <ext-link xlink:href="10.3897/zookeys.1217.131730" ext-link-type="doi" xlink:type="simple">https://doi.org/10.3897/zookeys.1217.131730</ext-link></mixed-citation></ref><ref id="B12"><mixed-citation xmlns:xlink="http://www.w3.org/1999/xlink" xlink:type="simple"><person-group><name name-style="western"><surname>Esen</surname><given-names>Y</given-names></name><name name-style="western"><surname>Dilkaraoğlu</surname><given-names>S</given-names></name><name name-style="western"><surname>Erman</surname><given-names>O</given-names></name></person-group> (<year>2013b</year>) <article-title>A systematic study on water mites (<tp:taxon-name><tp:taxon-name-part taxon-name-part-type="subclass">Acari</tp:taxon-name-part></tp:taxon-name>, <tp:taxon-name><tp:taxon-name-part taxon-name-part-type="above-genus">Hydrachnidia</tp:taxon-name-part></tp:taxon-name>) of Kemaliye district (Erzincan Province).</article-title><source>Turkish Journal of Entomology</source><volume>37</volume>(<issue>3</issue>): <fpage>263</fpage>–<lpage>276</lpage>.</mixed-citation></ref></ref-list></tp:taxon-treatment>
