# Supplementary material for: ﻿Water mite diversity from southwestern Türkiye through the lens of the DNA barcodes, with the description of one new species (Acari, Hydrachnidia)
Source: Zookeys. 2025 Mar 18;1232:205–36. doi: 10.3897/zookeys.1232.142699 (PMC11937902; doi:10.3897/zookeys.1232.142699)
Supplement: XML Treatment for Sperchon (Sperchon) thienemanni [file zookeys.1232.142699-treatment11.xml]

<!DOCTYPE tp:taxon-treatment
  PUBLIC "-//TaxonX//DTD Taxonomic Treatment Publishing DTD v0 20100105//EN" "tax-treatment-NSO.dtd">
<tp:taxon-treatment xmlns:tp="http://www.plazi.org/taxpub"><tp:treatment-meta><kwd-group><label>Taxon classification</label><kwd>
                  <named-content content-type="kingdom">Animalia</named-content>
                </kwd><kwd>
                  <named-content content-type="order">Trombidiformes</named-content>
                </kwd><kwd>
                  <named-content content-type="family">Sperchontidae</named-content>
                </kwd></kwd-group><mixed-citation publication-type="journal"><person-group><name><surname>Pešić</surname><given-names>Vladimir</given-names></name><name><surname>Zawal</surname><given-names>Andrzej</given-names></name><name><surname>Gülle</surname><given-names>Pınar</given-names></name><name><surname>Gülle</surname><given-names>İskender</given-names></name><name><surname>Jovanović</surname><given-names>Milica</given-names></name><name><surname>Bańkowska</surname><given-names>Aleksandra</given-names></name><name><surname>Musielak</surname><given-names>Stanisław</given-names></name><name><surname>Smit</surname><given-names>Harry</given-names></name></person-group><article-title>﻿Water mite diversity from southwestern Türkiye through the lens of the DNA barcodes, with the description of one new species (<tp:taxon-name><tp:taxon-name-part taxon-name-part-type="subclass">Acari</tp:taxon-name-part></tp:taxon-name>, <tp:taxon-name><tp:taxon-name-part taxon-name-part-type="above-genus">Hydrachnidia</tp:taxon-name-part></tp:taxon-name>)</article-title><source>Zookeys</source><day>18</day><month>03</month><year>2025</year><volume>1232</volume><fpage>205</fpage><lpage>236</lpage><pub-id pub-id-type="doi">10.3897/zookeys.1232.142699</pub-id></mixed-citation></tp:treatment-meta><tp:nomenclature><label>﻿</label><tp:taxon-name><object-id xmlns:xlink="http://www.w3.org/1999/xlink" content-type="arpha" xlink:type="simple">AE9D4ABB-E20C-59DE-B5F5-80648C385D46</object-id><tp:taxon-name-part taxon-name-part-type="genus" reg="Sperchon">Sperchon</tp:taxon-name-part> (<tp:taxon-name-part taxon-name-part-type="subgenus" reg="Sperchon">Sperchon</tp:taxon-name-part>) <tp:taxon-name-part taxon-name-part-type="species" reg="thienemanni">thienemanni</tp:taxon-name-part></tp:taxon-name><tp:taxon-authority>Koenike, 1907</tp:taxon-authority><xref ref-type="fig" rid="F1">Fig. 1</xref></tp:nomenclature><tp:treatment-sec sec-type="material" id="SECID0EENCI"><title>Material examined.</title><p><bold>Burdur</bold> • TR2-2024 Akyayla, rheocrenic spring, <named-content xmlns:xlink="http://www.w3.org/1999/xlink" content-type="dwc:verbatimCoordinates" xlink:type="simple"><named-content content-type="geo-json" specific-use="{&#34;type&#34;:&#34;Point&#34;,&#34;coordinates&#34;:[30.326647,37.482956]}" id="NCID0EPNCI" xlink:type="simple">37.482956°N, 30.326647°E</named-content></named-content>, 22 Apr. 2024, leg. Pešić, Zawal, Gülle &amp; Gülle, 1♀ (sequenced) • TR10-2024, Söbüce, first order stream, <named-content xmlns:xlink="http://www.w3.org/1999/xlink" content-type="dwc:verbatimCoordinates" xlink:type="simple"><named-content content-type="geo-json" specific-use="{&#34;type&#34;:&#34;Point&#34;,&#34;coordinates&#34;:[30.067743,37.287872]}" id="NCID0EXNCI" xlink:type="simple">37.287872°N, 30.067743°E</named-content></named-content>, 24 Apr. 2024 leg. leg. Pešić, Zawal, Gülle &amp; Gülle, 2♂ (sequenced).</p></tp:treatment-sec><tp:treatment-sec sec-type="material" id="SECID0E3NCI"><title>Compared material.</title><p><italic><tp:taxon-name><tp:taxon-name-part taxon-name-part-type="genus" reg="Sperchon">Sperchon</tp:taxon-name-part><tp:taxon-name-part taxon-name-part-type="species" reg="thienemanni">thienemanni</tp:taxon-name-part></tp:taxon-name></italic>: The Netherlands • Overijssel, De Lutte, <named-content xmlns:xlink="http://www.w3.org/1999/xlink" content-type="dwc:verbatimCoordinates" xlink:type="simple"><named-content content-type="geo-json" specific-use="{&#34;type&#34;:&#34;Point&#34;,&#34;coordinates&#34;:[6.987000,52.329000]}" id="NCID0EQOCI" xlink:type="simple">52.329°N, 6.987°E</named-content></named-content>, 19 May 2012 leg. Smit 2♂, 1♀, 1♂ (NLACA054-15/<named-content xmlns:xlink="http://www.w3.org/1999/xlink" content-type="dwc:institutional_code" xlink:title="Naturalis Biodiversity Center in Leiden" xlink:href="http://grbio.org/institution/national-museum-natural-history-naturalis" xlink:type="simple">RMNH</named-content>.ACA.1072), 1♀ (NLACA055-15/<named-content xmlns:xlink="http://www.w3.org/1999/xlink" content-type="dwc:institutional_code" xlink:title="Naturalis Biodiversity Center in Leiden" xlink:href="http://grbio.org/institution/national-museum-natural-history-naturalis" xlink:type="simple">RMNH</named-content>.ACA.1073) sequenced, dissected, and slide mounted (<named-content xmlns:xlink="http://www.w3.org/1999/xlink" content-type="dwc:institutional_code" xlink:title="Naturalis Biodiversity Center in Leiden" xlink:href="http://grbio.org/institution/national-museum-natural-history-naturalis" xlink:type="simple">RMNH</named-content>) • Limburg, Schin op Geul: Genhoes, <named-content xmlns:xlink="http://www.w3.org/1999/xlink" content-type="dwc:verbatimCoordinates" xlink:type="simple"><named-content content-type="geo-json" specific-use="{&#34;type&#34;:&#34;Point&#34;,&#34;coordinates&#34;:[5.858000,50.854000]}" id="NCID0EHPCI" xlink:type="simple">50.854°N, 5.858 °E</named-content></named-content>, 27 Apr. 2012 leg. Smit 3♀ (sequenced; NLACA426-15/<named-content xmlns:xlink="http://www.w3.org/1999/xlink" content-type="dwc:institutional_code" xlink:title="Naturalis Biodiversity Center in Leiden" xlink:href="http://grbio.org/institution/national-museum-natural-history-naturalis" xlink:type="simple">RMNH</named-content>.ACA.851, NLACA427-15/<named-content xmlns:xlink="http://www.w3.org/1999/xlink" content-type="dwc:institutional_code" xlink:title="Naturalis Biodiversity Center in Leiden" xlink:href="http://grbio.org/institution/national-museum-natural-history-naturalis" xlink:type="simple">RMNH</named-content>.ACA.852, NLACA428-15/<named-content xmlns:xlink="http://www.w3.org/1999/xlink" content-type="dwc:institutional_code" xlink:title="Naturalis Biodiversity Center in Leiden" xlink:href="http://grbio.org/institution/national-museum-natural-history-naturalis" xlink:type="simple">RMNH</named-content>.ACA.853), dissected and slide mounted (<named-content xmlns:xlink="http://www.w3.org/1999/xlink" content-type="dwc:institutional_code" xlink:title="Naturalis Biodiversity Center in Leiden" xlink:href="http://grbio.org/institution/national-museum-natural-history-naturalis" xlink:type="simple">RMNH</named-content>) • Limburg, Epen: Terziet, <named-content xmlns:xlink="http://www.w3.org/1999/xlink" content-type="dwc:verbatimCoordinates" xlink:type="simple"><named-content content-type="geo-json" specific-use="{&#34;type&#34;:&#34;Point&#34;,&#34;coordinates&#34;:[5.904000,50.755000]}" id="NCID0EDQCI" xlink:type="simple">50.755°N, 5.904°E</named-content></named-content>, 27 Apr. 2012 leg. Smit 1♂ (NLACA422-15/<named-content xmlns:xlink="http://www.w3.org/1999/xlink" content-type="dwc:institutional_code" xlink:title="Naturalis Biodiversity Center in Leiden" xlink:href="http://grbio.org/institution/national-museum-natural-history-naturalis" xlink:type="simple">RMNH</named-content>.ACA.847), 1♀ (NLACA421-15/ <named-content xmlns:xlink="http://www.w3.org/1999/xlink" content-type="dwc:institutional_code" xlink:title="Naturalis Biodiversity Center in Leiden" xlink:href="http://grbio.org/institution/national-museum-natural-history-naturalis" xlink:type="simple">RMNH</named-content>.ACA.846), sequenced, dissected and slide mounted (<named-content xmlns:xlink="http://www.w3.org/1999/xlink" content-type="dwc:institutional_code" xlink:title="Naturalis Biodiversity Center in Leiden" xlink:href="http://grbio.org/institution/national-museum-natural-history-naturalis" xlink:type="simple">RMNH</named-content>).</p></tp:treatment-sec><tp:treatment-sec sec-type="remarks" id="SECID0EXQCI"><title>Remarks.</title><p>The specimens sequenced from this study were clustered within two BINs. The first one, <ext-link xmlns:xlink="http://www.w3.org/1999/xlink" xlink:href="http://boldsystems.org/index.php/Public_BarcodeCluster?clusteruri=BOLD:AES4247" ext-link-type="uri" xlink:type="simple">BOLD:AES4247</ext-link>, in addition to two specimens from this study, includes four specimens from Austria. The second <abbrev xmlns:xlink="http://www.w3.org/1999/xlink" xlink:title="Barcode Index Numbers" id="ABBRID0ECRCI" xlink:type="simple">BIN</abbrev>, <ext-link xmlns:xlink="http://www.w3.org/1999/xlink" xlink:href="http://boldsystems.org/index.php/Public_BarcodeCluster?clusteruri=BOLD:AGG3777" ext-link-type="uri" xlink:type="simple">BOLD:AGG3777</ext-link>, is unique and includes one specimen collected in a rheocrenic spring in this study. The <italic>p</italic>-distance between these two BINs was estimated at 2.73%. In the phylogenetic tree, the two above-mentioned BINs of <italic><tp:taxon-name><tp:taxon-name-part taxon-name-part-type="genus" reg="Sperchon">S.</tp:taxon-name-part><tp:taxon-name-part taxon-name-part-type="species" reg="thienemanni">thienemanni</tp:taxon-name-part></tp:taxon-name></italic> from Türkiye forms a highly supported clade which is placed (albeit with a low support) as sister to clade grouping specimens of <italic><tp:taxon-name><tp:taxon-name-part taxon-name-part-type="genus" reg="Sperchon">S.</tp:taxon-name-part><tp:taxon-name-part taxon-name-part-type="species" reg="thienemanni">thienemanni</tp:taxon-name-part></tp:taxon-name></italic> from the Netherlands. The latter specimens belong to <ext-link xmlns:xlink="http://www.w3.org/1999/xlink" xlink:href="http://boldsystems.org/index.php/Public_BarcodeCluster?clusteruri=BOLD:ACS0087" ext-link-type="uri" xlink:type="simple">BOLD:ACS0087</ext-link>.</p><p>In all barcoded specimens from southwestern Türkiye as well in examined specimens of <italic><tp:taxon-name><tp:taxon-name-part taxon-name-part-type="genus" reg="Sperchon">S.</tp:taxon-name-part><tp:taxon-name-part taxon-name-part-type="species" reg="thienemanni">thienemanni</tp:taxon-name-part></tp:taxon-name></italic> from the Netherlands belonging to <ext-link xmlns:xlink="http://www.w3.org/1999/xlink" xlink:href="http://boldsystems.org/index.php/Public_BarcodeCluster?clusteruri=BOLD:ACS0087" ext-link-type="uri" xlink:type="simple">BOLD:ACS0087</ext-link> and <ext-link xmlns:xlink="http://www.w3.org/1999/xlink" xlink:href="http://boldsystems.org/index.php/Public_BarcodeCluster?clusteruri=BOLD:ACR9585" ext-link-type="uri" xlink:type="simple">BOLD:ACR9585</ext-link>, respectively, the excretory pore sclerotized ring was not complete, and was reduced to a separate sclerotized platelets located anterior and posterior of excretory pore, respectively (as illustrated in Fig. <xref ref-type="fig" rid="F1">1B–G</xref>). The excretory pore, not completely surrounded by a sclerite ring is well visible in K. Viets’ figure (1936: fig. 146b), but in recent water mite literature it has not been recognized as an important diagnostic character of the latter species. For example, in a key to Central European water mites (<xref ref-type="bibr" rid="B5">Di Sabatino et al. 2010</xref>), the excretory pore of <italic><tp:taxon-name><tp:taxon-name-part taxon-name-part-type="genus" reg="Sperchon">S.</tp:taxon-name-part><tp:taxon-name-part taxon-name-part-type="species" reg="thienemanni">thienemanni</tp:taxon-name-part></tp:taxon-name></italic> is described as unsclerotized without mentioning the presence of separate sclerites located anteriorly and posteriorly to the excretory pore which may lead to confusion in the identification of this species</p><fig id="F1" position="float" orientation="portrait"><object-id xmlns:xlink="http://www.w3.org/1999/xlink" content-type="doi" xlink:type="simple">10.3897/zookeys.1232.142699.figure1</object-id><object-id xmlns:xlink="http://www.w3.org/1999/xlink" content-type="arpha" xlink:type="simple">6941E331-5729-5F94-B643-DED3946FD546</object-id><label>Figure 1.</label><caption><p><italic><tp:taxon-name><tp:taxon-name-part taxon-name-part-type="genus" reg="Sperchon">Sperchon</tp:taxon-name-part><tp:taxon-name-part taxon-name-part-type="species" reg="thienemanni">thienemanni</tp:taxon-name-part></tp:taxon-name></italic>: <bold>A</bold> idiosoma, ventral view (from K. <xref ref-type="bibr" rid="B53">Viets 1936</xref>: fig. 146b) <bold>B–G</bold> excretory pore <bold>B</bold><named-content xmlns:xlink="http://www.w3.org/1999/xlink" content-type="dwc:institutional_code" xlink:title="Naturalis Biodiversity Center in Leiden" xlink:href="http://grbio.org/institution/national-museum-natural-history-naturalis" xlink:type="simple">RMNH</named-content>.ACA.851, Netherlands <bold>C</bold><named-content xmlns:xlink="http://www.w3.org/1999/xlink" content-type="dwc:institutional_code" xlink:title="Naturalis Biodiversity Center in Leiden" xlink:href="http://grbio.org/institution/national-museum-natural-history-naturalis" xlink:type="simple">RMNH</named-content>.ACA.852, Netherlands <bold>D</bold><named-content xmlns:xlink="http://www.w3.org/1999/xlink" content-type="dwc:institutional_code" xlink:title="Naturalis Biodiversity Center in Leiden" xlink:href="http://grbio.org/institution/national-museum-natural-history-naturalis" xlink:type="simple">RMNH</named-content>.ACA.1073, Netherlands <bold>E</bold> ♂, <abbrev xmlns:xlink="http://www.w3.org/1999/xlink" content-type="institution" xlink:title="Canadian Centre for DNA Barcoding, Guelph, Canada" id="ABBRID0EEVCI" xlink:type="simple">CCDB</abbrev>-48498-A03, Türkiye <bold>F</bold> ♂, <abbrev xmlns:xlink="http://www.w3.org/1999/xlink" content-type="institution" xlink:title="Canadian Centre for DNA Barcoding, Guelph, Canada" id="ABBRID0ELVCI" xlink:type="simple">CCDB</abbrev>-48498-A07, Türkiye <bold>G</bold> ♀, <abbrev xmlns:xlink="http://www.w3.org/1999/xlink" content-type="institution" xlink:title="Canadian Centre for DNA Barcoding, Guelph, Canada" id="ABBRID0ESVCI" xlink:type="simple">CCDB</abbrev>-48498-F09, Türkiye. Scale bar: 100 μm.</p></caption><graphic xmlns:xlink="http://www.w3.org/1999/xlink" xlink:href="zookeys-1232-205_article-142699__-g001.jpg" position="float" orientation="portrait" xlink:type="simple" id="oo_1284168.jpg"><uri content-type="original_file" xlink:type="simple">https://binary.pensoft.net/fig/1284168</uri></graphic></fig><p><italic><tp:taxon-name><tp:taxon-name-part taxon-name-part-type="genus" reg="Sperchon">Sperchon</tp:taxon-name-part><tp:taxon-name-part taxon-name-part-type="species" reg="thienemanni">thienemanni</tp:taxon-name-part></tp:taxon-name></italic> was considered to be synonymous with <italic><tp:taxon-name><tp:taxon-name-part taxon-name-part-type="genus" reg="Sperchon">S.</tp:taxon-name-part><tp:taxon-name-part taxon-name-part-type="species" reg="glandulosus">glandulosus</tp:taxon-name-part></tp:taxon-name></italic> Koenike, 1886 for a long time and was only distinguished as a separate species by <xref ref-type="bibr" rid="B50">Szalay (1941</xref>, <xref ref-type="bibr" rid="B51">1956</xref>). Following <xref ref-type="bibr" rid="B2">Bader (1974)</xref>, and later accepted by <xref ref-type="bibr" rid="B14">Gerecke (1991)</xref> and <xref ref-type="bibr" rid="B5">Di Sabatino et al. (2010)</xref>, the excretory pore in <italic><tp:taxon-name><tp:taxon-name-part taxon-name-part-type="genus" reg="Sperchon">S.</tp:taxon-name-part><tp:taxon-name-part taxon-name-part-type="species" reg="glandulosus">glandulosus</tp:taxon-name-part></tp:taxon-name></italic> is completely surrounded by a sclerotized ring.</p><p>The applied <abbrev xmlns:xlink="http://www.w3.org/1999/xlink" xlink:title="Assemble Species by Automatic Partitioning" id="ABBRID0EVXCI" xlink:type="simple">ASAP</abbrev> procedure (see Fig. <xref ref-type="fig" rid="F2">2</xref>) grouped together the COI sequences of <italic><tp:taxon-name><tp:taxon-name-part taxon-name-part-type="genus" reg="Sperchon">S.</tp:taxon-name-part><tp:taxon-name-part taxon-name-part-type="species" reg="thienemanni">thienemanni</tp:taxon-name-part></tp:taxon-name></italic>-like mites belonging to the following BINs: <ext-link xmlns:xlink="http://www.w3.org/1999/xlink" xlink:href="http://boldsystems.org/index.php/Public_BarcodeCluster?clusteruri=BOLD:ADV4077" ext-link-type="uri" xlink:type="simple">BOLD:ADV4077</ext-link> (specimens from Austria, Switzerland, and Poland available in <abbrev xmlns:xlink="http://www.w3.org/1999/xlink" xlink:title="Barcode of Life Data Systems" id="ABBRID0ENYCI" xlink:type="simple">BOLD</abbrev> database), <ext-link xmlns:xlink="http://www.w3.org/1999/xlink" xlink:href="http://boldsystems.org/index.php/Public_BarcodeCluster?clusteruri=BOLD:AEO5165" ext-link-type="uri" xlink:type="simple">BOLD:AEO5165</ext-link> (specimens from Corsica), <ext-link xmlns:xlink="http://www.w3.org/1999/xlink" xlink:href="http://boldsystems.org/index.php/Public_BarcodeCluster?clusteruri=BOLD:AER8061" ext-link-type="uri" xlink:type="simple">BOLD:AER8061</ext-link> (specimens from Austria), <ext-link xmlns:xlink="http://www.w3.org/1999/xlink" xlink:href="http://boldsystems.org/index.php/Public_BarcodeCluster?clusteruri=BOLD:ACR9585" ext-link-type="uri" xlink:type="simple">BOLD:ACR9585</ext-link> (specimens from Netherlands), <ext-link xmlns:xlink="http://www.w3.org/1999/xlink" xlink:href="http://boldsystems.org/index.php/Public_BarcodeCluster?clusteruri=BOLD:AEI8945" ext-link-type="uri" xlink:type="simple">BOLD:AEI8945</ext-link> (specimens from Bosnia and Herzegovina), <ext-link xmlns:xlink="http://www.w3.org/1999/xlink" xlink:href="http://boldsystems.org/index.php/Public_BarcodeCluster?clusteruri=BOLD:ACS0087" ext-link-type="uri" xlink:type="simple">BOLD:ACS0087</ext-link> (specimens from Netherlands), <ext-link xmlns:xlink="http://www.w3.org/1999/xlink" xlink:href="http://boldsystems.org/index.php/Public_BarcodeCluster?clusteruri=BOLD:AGG3777" ext-link-type="uri" xlink:type="simple">BOLD:AGG3777</ext-link> (specimen from Türkiye), and <ext-link xmlns:xlink="http://www.w3.org/1999/xlink" xlink:href="http://boldsystems.org/index.php/Public_BarcodeCluster?clusteruri=BOLD:AES4247" ext-link-type="uri" xlink:type="simple">BOLD:AES4247</ext-link> (specimens from Türkiye and Austria).</p><fig id="F2" position="float" orientation="portrait"><object-id xmlns:xlink="http://www.w3.org/1999/xlink" content-type="doi" xlink:type="simple">10.3897/zookeys.1232.142699.figure2</object-id><object-id xmlns:xlink="http://www.w3.org/1999/xlink" content-type="arpha" xlink:type="simple">1EE7FDF5-800D-5027-AF2E-1AC865859304</object-id><label>Figure 2.</label><caption><p>Neighbor-Joining tree of the subgenus <tp:taxon-name><tp:taxon-name-part taxon-name-part-type="genus" reg="Sperchon"/><tp:taxon-name-part taxon-name-part-type="subgenus" reg="Sperchon">Sperchon</tp:taxon-name-part></tp:taxon-name> s. str. obtained from 161 nucleotide COI sequences listed in Suppl. material <xref ref-type="supplementary-material" rid="S1">1</xref>. <italic><tp:taxon-name><tp:taxon-name-part taxon-name-part-type="genus" reg="Sperchon">Sperchon</tp:taxon-name-part><tp:taxon-name-part taxon-name-part-type="species" reg="vaginosus">vaginosus</tp:taxon-name-part></tp:taxon-name></italic> Thor, 1902 from the subgenus <tp:taxon-name><tp:taxon-name-part taxon-name-part-type="genus" reg="Sperchon"/><tp:taxon-name-part taxon-name-part-type="subgenus" reg="Hispidosperchon">Hispidosperchon</tp:taxon-name-part></tp:taxon-name> was used to root the tree. The results of species delimitation by <abbrev xmlns:xlink="http://www.w3.org/1999/xlink" xlink:title="Assemble Species by Automatic Partitioning" id="ABBRID0E41CI" xlink:type="simple">ASAP</abbrev> procedure are indicated by vertical bars. BINs are based on the barcode analysis from 4 November 2024. New sequences from this study are marked in red.</p></caption><graphic xmlns:xlink="http://www.w3.org/1999/xlink" xlink:href="zookeys-1232-205_article-142699__-g002.jpg" position="float" orientation="portrait" xlink:type="simple" id="oo_1284169.jpg"><uri content-type="original_file" xlink:type="simple">https://binary.pensoft.net/fig/1284169</uri></graphic></fig><p>The two lineages of <italic><tp:taxon-name><tp:taxon-name-part taxon-name-part-type="genus" reg="Sperchon">S.</tp:taxon-name-part><tp:taxon-name-part taxon-name-part-type="species" reg="glandulosus">glandulosus</tp:taxon-name-part></tp:taxon-name></italic>-like mites from Europe were identified as separate MOTUs (hypothetical species). The first MOTU includes Norwegian specimens of two BINs, <ext-link xmlns:xlink="http://www.w3.org/1999/xlink" xlink:href="http://boldsystems.org/index.php/Public_BarcodeCluster?clusteruri=BOLD:ACQ0530" ext-link-type="uri" xlink:type="simple">BOLD:ACQ0530</ext-link> (shared with Romania and Belgium) and <ext-link xmlns:xlink="http://www.w3.org/1999/xlink" xlink:href="http://boldsystems.org/index.php/Public_BarcodeCluster?clusteruri=BOLD:ACR5909" ext-link-type="uri" xlink:type="simple">BOLD:ACR5909</ext-link> (shared with Canada), indicating a rather wide, and possible a circumpolar, distribution of this species. The second MOTU represented by <ext-link xmlns:xlink="http://www.w3.org/1999/xlink" xlink:href="http://boldsystems.org/index.php/Public_BarcodeCluster?clusteruri=BOLD:ADC0986" ext-link-type="uri" xlink:type="simple">BOLD:ADC0986</ext-link> includes two specimens from Norway, with a <italic>p</italic>-distance of 4.99% to the closest <abbrev xmlns:xlink="http://www.w3.org/1999/xlink" xlink:title="Barcode Index Numbers" id="ABBRID0EE3CI" xlink:type="simple">BIN</abbrev> being <ext-link xmlns:xlink="http://www.w3.org/1999/xlink" xlink:href="http://boldsystems.org/index.php/Public_BarcodeCluster?clusteruri=BOLD:AEZ0976" ext-link-type="uri" xlink:type="simple">BOLD:AEZ0976</ext-link>, which includes one non-identified specimen from Canada. In the phylogenetic tree, the latter <abbrev xmlns:xlink="http://www.w3.org/1999/xlink" xlink:title="Barcode Index Numbers" id="ABBRID0EN3CI" xlink:type="simple">BIN</abbrev> is placed as a sister (albeit with a low support) of clades grouping sequences of <italic><tp:taxon-name><tp:taxon-name-part taxon-name-part-type="genus" reg="Sperchon">S.</tp:taxon-name-part><tp:taxon-name-part taxon-name-part-type="species" reg="brevirostris">brevirostris</tp:taxon-name-part></tp:taxon-name></italic> Koenike, 1895, indicating that likely this species is phylogenetically closer to the <italic><tp:taxon-name><tp:taxon-name-part taxon-name-part-type="genus" reg="Sperchon">S.</tp:taxon-name-part><tp:taxon-name-part taxon-name-part-type="species" reg="brevirostris">brevirostris</tp:taxon-name-part></tp:taxon-name></italic> complex than to the <italic><tp:taxon-name><tp:taxon-name-part taxon-name-part-type="genus" reg="Sperchon">S.</tp:taxon-name-part><tp:taxon-name-part taxon-name-part-type="species" reg="glandulosus">glandulosus</tp:taxon-name-part></tp:taxon-name></italic> complex.</p><p>Recently, <xref ref-type="bibr" rid="B20">Gerecke et al. (2022)</xref> showed that DNA barcodes attributed to Norwegian <italic><tp:taxon-name><tp:taxon-name-part taxon-name-part-type="genus" reg="Sperchon">S.</tp:taxon-name-part><tp:taxon-name-part taxon-name-part-type="species" reg="glandulosus">glandulosus</tp:taxon-name-part></tp:taxon-name></italic> grouped into two distinct lineages, suggesting that further revision of Norwegian <italic><tp:taxon-name><tp:taxon-name-part taxon-name-part-type="genus" reg="Sperchon"/><tp:taxon-name-part taxon-name-part-type="species" reg="glandulosus">glandulosus</tp:taxon-name-part></tp:taxon-name></italic>-like mites will result in a revival of the junior synonym <italic><tp:taxon-name><tp:taxon-name-part taxon-name-part-type="genus" reg="Sperchon">S.</tp:taxon-name-part><tp:taxon-name-part taxon-name-part-type="species" reg="multiplicatus">multiplicatus</tp:taxon-name-part></tp:taxon-name></italic> Thor, 1902, a species described from northern and eastern Norway. However, for a more sound taxonomic revision of <italic><tp:taxon-name><tp:taxon-name-part taxon-name-part-type="genus" reg="Sperchon">S.</tp:taxon-name-part><tp:taxon-name-part taxon-name-part-type="species" reg="glandulosus">glandulosus</tp:taxon-name-part></tp:taxon-name></italic>-like mites it is necessary to analyze molecularly more samples from a wider geographical area, preferably by including an additional genetic marker.</p><p><italic><tp:taxon-name><tp:taxon-name-part taxon-name-part-type="genus" reg="Sperchon">Sperchon</tp:taxon-name-part><tp:taxon-name-part taxon-name-part-type="species" reg="fundamentalis">fundamentalis</tp:taxon-name-part></tp:taxon-name></italic> Bader &amp; Sepasgozarian, 1980, a species originally described from Iran (<xref ref-type="bibr" rid="B3">Bader and Sepasgozarian 1980</xref>), but later proposed to be a synonym of <italic><tp:taxon-name><tp:taxon-name-part taxon-name-part-type="genus" reg="Sperchon">S.</tp:taxon-name-part><tp:taxon-name-part taxon-name-part-type="species" reg="glandulosus">glandulosus</tp:taxon-name-part></tp:taxon-name></italic> by <xref ref-type="bibr" rid="B10">Esen et al. (2010)</xref>, differs in the presence of muscle attachment plates on the dorsal and ventral sides of idiosoma (see <xref ref-type="bibr" rid="B3">Bader and Sepasgozarian 1980</xref> for details). Therefore, synonymization of the latter species with <italic><tp:taxon-name><tp:taxon-name-part taxon-name-part-type="genus" reg="Sperchon">S.</tp:taxon-name-part><tp:taxon-name-part taxon-name-part-type="species" reg="glandulosus">glandulosus</tp:taxon-name-part></tp:taxon-name></italic> needs to be rejected and <italic><tp:taxon-name><tp:taxon-name-part taxon-name-part-type="genus" reg="Sperchon">S.</tp:taxon-name-part><tp:taxon-name-part taxon-name-part-type="species" reg="fundamentalis">fundamentalis</tp:taxon-name-part></tp:taxon-name></italic> should be resurrected as a valid species.</p></tp:treatment-sec><tp:treatment-sec sec-type="distribution" id="SECID0E4ADI"><title>Distribution.</title><p>Europe (except Scandinavia), Türkiye.</p></tp:treatment-sec><tp:treatment-sec><!--Section generated to contain objects referenced in tp:taxon-treatment.--><supplementary-material xmlns:xlink="http://www.w3.org/1999/xlink" id="S1" position="float" orientation="portrait" xlink:type="simple"><object-id content-type="doi" xlink:type="simple">10.3897/zookeys.1232.142699.suppl1</object-id><object-id content-type="arpha" xlink:type="simple">613C52CE-E20A-5285-9172-D6A8450393D1</object-id><label>Supplementary material 1</label><caption><p>List of <italic><tp:taxon-name><tp:taxon-name-part taxon-name-part-type="genus" reg="Atractides">Atractides</tp:taxon-name-part></tp:taxon-name></italic> and <italic><tp:taxon-name><tp:taxon-name-part taxon-name-part-type="genus" reg="Sperchon">Sperchon</tp:taxon-name-part></tp:taxon-name></italic> specimens</p></caption><statement content-type="dataType"><label>Data type</label><p>docx</p></statement><statement content-type="notes"><label>Explanation note</label><p>List of specimens of genera <italic><tp:taxon-name><tp:taxon-name-part taxon-name-part-type="genus" reg="Sperchon">Sperchon</tp:taxon-name-part></tp:taxon-name></italic> and <italic><tp:taxon-name><tp:taxon-name-part taxon-name-part-type="genus" reg="Atractides">Atractides</tp:taxon-name-part></tp:taxon-name></italic>, respectively, used for building the Neighbor-Joining (<abbrev xlink:title="Neighbor-Joining" id="ABBRID0EYBFK" xlink:type="simple">NJ</abbrev>) tree (Figs <xref ref-type="fig" rid="F2">2</xref>, <xref ref-type="fig" rid="F5">5</xref>).</p></statement><media xlink:href="zookeys-1232-205_article-142699__-s001.docx" mimetype="application" mime-subtype="vnd.openxmlformats-officedocument.wordprocessingml.document" position="float" orientation="portrait" xlink:type="simple" id="oo_1284174.docx"><uri content-type="original_file" xlink:type="simple">https://binary.pensoft.net/file/1284174</uri></media><permissions><license xlink:type="simple"><license-p>This dataset is made available under the Open Database License (http://opendatacommons.org/licenses/odbl/1.0/). The Open Database License (ODbL) is a license agreement intended to allow users to freely share, modify, and use this Dataset while maintaining this same freedom for others, provided that the original source and author(s) are credited.</license-p></license></permissions><attrib specific-use="authors">Vladimir Pešić, Andrzej Zawal, Pınar Gülle, İskender Gülle, Milica Jovanović, Aleksandra Bańkowska, Stanisław Musielak, Harry Smit</attrib></supplementary-material><fig id="F5" position="float" orientation="portrait"><object-id xmlns:xlink="http://www.w3.org/1999/xlink" content-type="doi" xlink:type="simple">10.3897/zookeys.1232.142699.figure5</object-id><object-id xmlns:xlink="http://www.w3.org/1999/xlink" content-type="arpha" xlink:type="simple">28F2C7B4-B057-5E72-B0EB-BD54FD937C49</object-id><label>Figure 5.</label><caption><p>Neighbor-Joining tree of the subggenus <italic><tp:taxon-name><tp:taxon-name-part taxon-name-part-type="genus" reg="Atractides">Atractides</tp:taxon-name-part></tp:taxon-name></italic> s. str. obtained from 353 nucleotide COI sequences listed in Suppl. material <xref ref-type="supplementary-material" rid="S1">1</xref>. <italic><tp:taxon-name><tp:taxon-name-part taxon-name-part-type="genus" reg="Atractides">Atractides</tp:taxon-name-part><tp:taxon-name-part taxon-name-part-type="species" reg="acutirostris">acutirostris</tp:taxon-name-part></tp:taxon-name></italic> (Motas &amp; Angelier, 1927) from the subgenus <tp:taxon-name><tp:taxon-name-part taxon-name-part-type="genus" reg="Atractides"/><tp:taxon-name-part taxon-name-part-type="subgenus" reg="Tympanomegapus">Tympanomegapus</tp:taxon-name-part></tp:taxon-name> was used to root the tree. The results of species delimitation by <abbrev xmlns:xlink="http://www.w3.org/1999/xlink" xlink:title="Assemble Species by Automatic Partitioning" id="ABBRID0EFKBK" xlink:type="simple">ASAP</abbrev> procedure are indicated by vertical bars. BINs are based on the barcode analysis from 4 November 2024. New sequences from this study are marked in red.</p></caption><graphic xmlns:xlink="http://www.w3.org/1999/xlink" xlink:href="zookeys-1232-205_article-142699__-g005.jpg" position="float" orientation="portrait" xlink:type="simple" id="oo_1284172.jpg"><uri content-type="original_file" xlink:type="simple">https://binary.pensoft.net/fig/1284172</uri></graphic></fig></tp:treatment-sec><ref-list><ref id="B53"><mixed-citation xmlns:xlink="http://www.w3.org/1999/xlink" xlink:type="simple"><person-group><name name-style="western"><surname>Viets</surname><given-names>K</given-names></name></person-group> (<year>1936</year>) Wassermilben oder <tp:taxon-name><tp:taxon-name-part taxon-name-part-type="order">Hydracarina</tp:taxon-name-part></tp:taxon-name> (<tp:taxon-name><tp:taxon-name-part taxon-name-part-type="superfamily">Hydrachnellae</tp:taxon-name-part></tp:taxon-name> und <tp:taxon-name><tp:taxon-name-part taxon-name-part-type="family">Halacaridae</tp:taxon-name-part></tp:taxon-name>). In: Dahl F (Ed.) Tierwelt Deutschlands, Jena (G. Fischer) 31: 10 + 1–288.</mixed-citation></ref><ref id="B5"><mixed-citation xmlns:xlink="http://www.w3.org/1999/xlink" xlink:type="simple"><person-group><name name-style="western"><surname>Di Sabatino</surname><given-names>A</given-names></name><name name-style="western"><surname>Gerecke</surname><given-names>R</given-names></name><name name-style="western"><surname>Gledhill</surname><given-names>T</given-names></name><name name-style="western"><surname>Smit</surname><given-names>H</given-names></name></person-group> (<year>2010</year>) <article-title><tp:taxon-name><tp:taxon-name-part taxon-name-part-type="subclass">Acari</tp:taxon-name-part></tp:taxon-name>: <tp:taxon-name><tp:taxon-name-part taxon-name-part-type="above-genus">Hydrachnidia</tp:taxon-name-part></tp:taxon-name> II.</article-title> In: <person-group><name name-style="western"><surname>Gerecke</surname><given-names>R</given-names></name></person-group> (<role>Ed.</role>) <issue-title>Chelicerata: Acari II.</issue-title><source>Süßwasserfauna von Mitteleuropa, Vol. 7, 2–2, Elsevier Spektrum Akademischer Verlag, Heidelberg</source>, <fpage>1</fpage>–<lpage>234</lpage>. <ext-link xlink:href="10.1007/978-3-8274-2266-8_1" ext-link-type="doi" xlink:type="simple">https://doi.org/10.1007/978-3-8274-2266-8_1</ext-link></mixed-citation></ref><ref id="B50"><mixed-citation xmlns:xlink="http://www.w3.org/1999/xlink" xlink:type="simple"><person-group><name name-style="western"><surname>Szalay</surname><given-names>L</given-names></name></person-group> (<year>1941</year>) <article-title>Grundlagen zur Kenntnis der Hydracarinen-Fauna des Komitates Bars in Ungarn.</article-title><source>Annales Musei Nationalis Hungarici, pars Zoologica</source><volume>34</volume>: <fpage>192</fpage>–<lpage>216</lpage>.</mixed-citation></ref><ref id="B51"><mixed-citation xmlns:xlink="http://www.w3.org/1999/xlink" xlink:type="simple"><person-group><name name-style="western"><surname>Szalay</surname><given-names>L</given-names></name></person-group> (<year>1956</year>) <article-title>Beiträge zur Hydrachnellen-Fauna aus der Karpato-Ukraine.</article-title><source>Acta Zoologica Academiae Scientiarum Hungaricae</source><volume>2</volume>(<issue>4</issue>): <fpage>421</fpage>–<lpage>431</lpage>.</mixed-citation></ref><ref id="B2"><mixed-citation xmlns:xlink="http://www.w3.org/1999/xlink" xlink:type="simple"><person-group><name name-style="western"><surname>Bader</surname><given-names>C</given-names></name></person-group> (<year>1974</year>) <article-title>Die Sperchoniden der <tp:taxon-name><tp:taxon-name-part taxon-name-part-type="genus"/><tp:taxon-name-part taxon-name-part-type="species">glandulosus</tp:taxon-name-part></tp:taxon-name>-Gruppe (<tp:taxon-name><tp:taxon-name-part taxon-name-part-type="subclass">Acari</tp:taxon-name-part></tp:taxon-name>, <tp:taxon-name><tp:taxon-name-part taxon-name-part-type="order">Prostigmata</tp:taxon-name-part></tp:taxon-name>).</article-title><source>Archiv für Hydrobiologie</source><volume>73</volume>(<issue>4</issue>): <fpage>470</fpage>–<lpage>491</lpage>. <ext-link xlink:href="10.1127/archiv-hydrobiol/73/1974/470" ext-link-type="doi" xlink:type="simple">https://doi.org/10.1127/archiv-hydrobiol/73/1974/470</ext-link></mixed-citation></ref><ref id="B14"><mixed-citation xmlns:xlink="http://www.w3.org/1999/xlink" xlink:type="simple"><person-group><name name-style="western"><surname>Gerecke</surname><given-names>R</given-names></name></person-group> (<year>1991</year>) <article-title>Taxonomische, faunistische und ökologische Untersuchungen an Wassermilben (<tp:taxon-name><tp:taxon-name-part taxon-name-part-type="subclass">Acari</tp:taxon-name-part></tp:taxon-name>, <tp:taxon-name><tp:taxon-name-part taxon-name-part-type="order">Actinedida</tp:taxon-name-part></tp:taxon-name>) aus Sizilien unter Berücksichtigung anderer aquatischer Invertebraten.</article-title><source>Lauterbornia</source><volume>7</volume>: <fpage>1</fpage>–<lpage>304</lpage>.</mixed-citation></ref><ref id="B20"><mixed-citation xmlns:xlink="http://www.w3.org/1999/xlink" xlink:type="simple"><person-group><name name-style="western"><surname>Gerecke</surname><given-names>R</given-names></name><name name-style="western"><surname>Kjærstad</surname><given-names>G</given-names></name><name name-style="western"><surname>Ekrem</surname><given-names>T</given-names></name><name name-style="western"><surname>Stur</surname><given-names>E</given-names></name></person-group> (<year>2022</year>) <article-title>A faunistic study of water mites (<tp:taxon-name><tp:taxon-name-part taxon-name-part-type="above-genus">Hydrachnidia</tp:taxon-name-part></tp:taxon-name> and <tp:taxon-name><tp:taxon-name-part taxon-name-part-type="family">Halacaridae</tp:taxon-name-part></tp:taxon-name>) from southern Norway.</article-title><source>Norwegian Journal of Entomology</source><volume>69</volume>: <fpage>243</fpage>–<lpage>268</lpage>.</mixed-citation></ref><ref id="B3"><mixed-citation xmlns:xlink="http://www.w3.org/1999/xlink" xlink:type="simple"><person-group><name name-style="western"><surname>Bader</surname><given-names>C</given-names></name><name name-style="western"><surname>Sepasgozarian</surname><given-names>H</given-names></name></person-group> (<year>1980</year>) <article-title>Wassermilben (<tp:taxon-name><tp:taxon-name-part taxon-name-part-type="subclass">Acari</tp:taxon-name-part></tp:taxon-name>, <tp:taxon-name><tp:taxon-name-part taxon-name-part-type="order">Prostigmata</tp:taxon-name-part></tp:taxon-name>, <tp:taxon-name><tp:taxon-name-part taxon-name-part-type="above-genus">Hydrachnellae</tp:taxon-name-part></tp:taxon-name>) aus dem Iran. 3. Mitteilung.</article-title><source>Entomologische Mitteilungen aus dem Zoologischen Museum Hamburg</source><volume>6</volume>(<issue>110</issue>): <fpage>381</fpage>–<lpage>392</lpage>. <ext-link xlink:href="10.1080/01647958008683211" ext-link-type="doi" xlink:type="simple">https://doi.org/10.1080/01647958008683211</ext-link></mixed-citation></ref><ref id="B10"><mixed-citation xmlns:xlink="http://www.w3.org/1999/xlink" xlink:type="simple"><person-group><name name-style="western"><surname>Esen</surname><given-names>Y</given-names></name><name name-style="western"><surname>Pešić</surname><given-names>V</given-names></name><name name-style="western"><surname>Erman</surname><given-names>O</given-names></name></person-group> (<year>2010</year>) <article-title>Water mites of the genus <italic><tp:taxon-name><tp:taxon-name-part taxon-name-part-type="genus">Sperchon</tp:taxon-name-part></tp:taxon-name></italic> Kramer (<tp:taxon-name><tp:taxon-name-part taxon-name-part-type="subclass">Acari</tp:taxon-name-part></tp:taxon-name>: <tp:taxon-name><tp:taxon-name-part taxon-name-part-type="above-genus">Hydrachnidia</tp:taxon-name-part></tp:taxon-name>: <tp:taxon-name><tp:taxon-name-part taxon-name-part-type="family">Sperchontidae</tp:taxon-name-part></tp:taxon-name>) from Turkey, with description of two new species.</article-title><source>Zootaxa</source><volume>2514</volume>: <fpage>35</fpage>–<lpage>46</lpage>. <ext-link xlink:href="10.11646/zootaxa.2514.1.3" ext-link-type="doi" xlink:type="simple">https://doi.org/10.11646/zootaxa.2514.1.3</ext-link></mixed-citation></ref></ref-list></tp:taxon-treatment>
