# Supplementary material for: ﻿Water mite diversity from southwestern Türkiye through the lens of the DNA barcodes, with the description of one new species (Acari, Hydrachnidia)
Source: Zookeys. 2025 Mar 18;1232:205–36. doi: 10.3897/zookeys.1232.142699 (PMC11937902; doi:10.3897/zookeys.1232.142699)
Supplement: XML Treatment for Monatractides (Monatractides) stadleri [file zookeys.1232.142699-treatment16.xml]

<!DOCTYPE tp:taxon-treatment
  PUBLIC "-//TaxonX//DTD Taxonomic Treatment Publishing DTD v0 20100105//EN" "tax-treatment-NSO.dtd">
<tp:taxon-treatment xmlns:tp="http://www.plazi.org/taxpub"><tp:treatment-meta><kwd-group><label>Taxon classification</label><kwd>
                  <named-content content-type="kingdom">Animalia</named-content>
                </kwd><kwd>
                  <named-content content-type="order">Trombidiformes</named-content>
                </kwd><kwd>
                  <named-content content-type="family">Torrenticolidae</named-content>
                </kwd></kwd-group><mixed-citation publication-type="journal"><person-group><name><surname>Pešić</surname><given-names>Vladimir</given-names></name><name><surname>Zawal</surname><given-names>Andrzej</given-names></name><name><surname>Gülle</surname><given-names>Pınar</given-names></name><name><surname>Gülle</surname><given-names>İskender</given-names></name><name><surname>Jovanović</surname><given-names>Milica</given-names></name><name><surname>Bańkowska</surname><given-names>Aleksandra</given-names></name><name><surname>Musielak</surname><given-names>Stanisław</given-names></name><name><surname>Smit</surname><given-names>Harry</given-names></name></person-group><article-title>﻿Water mite diversity from southwestern Türkiye through the lens of the DNA barcodes, with the description of one new species (<tp:taxon-name><tp:taxon-name-part taxon-name-part-type="subclass">Acari</tp:taxon-name-part></tp:taxon-name>, <tp:taxon-name><tp:taxon-name-part taxon-name-part-type="above-genus">Hydrachnidia</tp:taxon-name-part></tp:taxon-name>)</article-title><source>Zookeys</source><day>18</day><month>03</month><year>2025</year><volume>1232</volume><fpage>205</fpage><lpage>236</lpage><pub-id pub-id-type="doi">10.3897/zookeys.1232.142699</pub-id></mixed-citation></tp:treatment-meta><tp:nomenclature><label>﻿</label><tp:taxon-name><object-id xmlns:xlink="http://www.w3.org/1999/xlink" content-type="arpha" xlink:type="simple">CA4DAAA2-4C37-5EDE-87D8-9B70A772ADDE</object-id><tp:taxon-name-part taxon-name-part-type="genus" reg="Monatractides">Monatractides</tp:taxon-name-part> (<tp:taxon-name-part taxon-name-part-type="subgenus" reg="Monatractides">Monatractides</tp:taxon-name-part>) <tp:taxon-name-part taxon-name-part-type="species" reg="stadleri">stadleri</tp:taxon-name-part></tp:taxon-name><tp:taxon-authority>(Walter, 1924)</tp:taxon-authority></tp:nomenclature><tp:treatment-sec sec-type="material" id="SECID0EGQDI"><title>Material examined.</title><p><bold>Burdur</bold> • TR19-2024 waterfall and outflow, <named-content xmlns:xlink="http://www.w3.org/1999/xlink" content-type="dwc:verbatimCoordinates" xlink:type="simple"><named-content content-type="geo-json" specific-use="{&#34;type&#34;:&#34;Point&#34;,&#34;coordinates&#34;:[30.879221,37.332910]}" id="NCID0ERQDI" xlink:type="simple">37.33291°N, 30.879221°E</named-content></named-content>, 25 Apr. 2024, leg. Pešić, Zawal, Gülle &amp; Gülle, 1♂ (sequenced), dissected and slide mounted (<named-content xmlns:xlink="http://www.w3.org/1999/xlink" content-type="dwc:institutional_code" xlink:title="Naturalis Biodiversity Center in Leiden" xlink:href="http://grbio.org/institution/national-museum-natural-history-naturalis" xlink:type="simple">RMNH</named-content>).</p></tp:treatment-sec><tp:treatment-sec sec-type="remarks" id="SECID0E2QDI"><title>Remarks.</title><p>The single male from southwestern Türkiye, molecularly analyzed in this study, matches the description of <italic><tp:taxon-name><tp:taxon-name-part taxon-name-part-type="genus" reg="Monatractides">M.</tp:taxon-name-part><tp:taxon-name-part taxon-name-part-type="species" reg="stadleri">stadleri</tp:taxon-name-part></tp:taxon-name></italic>, a species widely distributed in the Mediterranean region, often very frequent in lowland running waters (<xref ref-type="bibr" rid="B5">Di Sabatino et al. 2010</xref>). The sequenced specimen was clustered within <ext-link xmlns:xlink="http://www.w3.org/1999/xlink" xlink:href="http://boldsystems.org/index.php/Public_BarcodeCluster?clusteruri=BOLD:AGC6044" ext-link-type="uri" xlink:type="simple">BOLD:AGC6044</ext-link> which, in addition to the specimen from this study, includes one specimen from Greece. The <italic>p</italic>-distance to the nearest <abbrev xmlns:xlink="http://www.w3.org/1999/xlink" xlink:title="Barcode Index Numbers" id="ABBRID0EXRDI" xlink:type="simple">BIN</abbrev><ext-link xmlns:xlink="http://www.w3.org/1999/xlink" xlink:href="http://boldsystems.org/index.php/Public_BarcodeCluster?clusteruri=BOLD:AEN9161" ext-link-type="uri" xlink:type="simple">BOLD:AEN9161</ext-link>, which includes specimens of <italic><tp:taxon-name><tp:taxon-name-part taxon-name-part-type="genus" reg="Monatractides">M.</tp:taxon-name-part><tp:taxon-name-part taxon-name-part-type="species" reg="corsicus">corsicus</tp:taxon-name-part></tp:taxon-name></italic> from Corsica and Sardinia, was estimated at 8.14%.</p><p>In the phylogenetic tree, the sequence obtained from the specimen from Türkiye was nested within clades of <italic><tp:taxon-name><tp:taxon-name-part taxon-name-part-type="genus" reg="Monatractides">M.</tp:taxon-name-part><tp:taxon-name-part taxon-name-part-type="species" reg="stadleri">stadleri</tp:taxon-name-part></tp:taxon-name></italic> complex, as a sister clade (albeit with a low support) to <italic><tp:taxon-name><tp:taxon-name-part taxon-name-part-type="genus" reg="Monatractides">M.</tp:taxon-name-part><tp:taxon-name-part taxon-name-part-type="species" reg="corsicus">corsicus</tp:taxon-name-part></tp:taxon-name></italic> Pešić &amp; Smit, 2023, a species described from Corsica (<xref ref-type="bibr" rid="B32">Pešić and Smit 2023</xref>) and later reported from Sardinia by <xref ref-type="bibr" rid="B30">Pešić and Goldschmidt (2023)</xref>. The status of the newly detected clade from Türkiye and Greece (<ext-link xmlns:xlink="http://www.w3.org/1999/xlink" xlink:href="http://boldsystems.org/index.php/Public_BarcodeCluster?clusteruri=BOLD:AGC6044" ext-link-type="uri" xlink:type="simple">BOLD:AGC6044</ext-link>) as well the status of the previously detected clade from Balkans (Montenegro and Greece; <ext-link xmlns:xlink="http://www.w3.org/1999/xlink" xlink:href="http://boldsystems.org/index.php/Public_BarcodeCluster?clusteruri=BOLD:AEN9161" ext-link-type="uri" xlink:type="simple">BOLD:AEN9161</ext-link>) should be left unnamed until the sequences of <italic><tp:taxon-name><tp:taxon-name-part taxon-name-part-type="genus" reg="Monatractides">M.</tp:taxon-name-part><tp:taxon-name-part taxon-name-part-type="species" reg="stadleri">stadleri</tp:taxon-name-part></tp:taxon-name></italic> from its type locality are available.</p></tp:treatment-sec><tp:treatment-sec sec-type="distribution" id="SECID0EAUDI"><title>Distribution.</title><p>Central, Western, and Southern Europe, Türkiye.</p></tp:treatment-sec><ref-list><ref id="B5"><mixed-citation xmlns:xlink="http://www.w3.org/1999/xlink" xlink:type="simple"><person-group><name name-style="western"><surname>Di Sabatino</surname><given-names>A</given-names></name><name name-style="western"><surname>Gerecke</surname><given-names>R</given-names></name><name name-style="western"><surname>Gledhill</surname><given-names>T</given-names></name><name name-style="western"><surname>Smit</surname><given-names>H</given-names></name></person-group> (<year>2010</year>) <article-title><tp:taxon-name><tp:taxon-name-part taxon-name-part-type="subclass">Acari</tp:taxon-name-part></tp:taxon-name>: <tp:taxon-name><tp:taxon-name-part taxon-name-part-type="above-genus">Hydrachnidia</tp:taxon-name-part></tp:taxon-name> II.</article-title> In: <person-group><name name-style="western"><surname>Gerecke</surname><given-names>R</given-names></name></person-group> (<role>Ed.</role>) <issue-title>Chelicerata: Acari II.</issue-title><source>Süßwasserfauna von Mitteleuropa, Vol. 7, 2–2, Elsevier Spektrum Akademischer Verlag, Heidelberg</source>, <fpage>1</fpage>–<lpage>234</lpage>. <ext-link xlink:href="10.1007/978-3-8274-2266-8_1" ext-link-type="doi" xlink:type="simple">https://doi.org/10.1007/978-3-8274-2266-8_1</ext-link></mixed-citation></ref><ref id="B32"><mixed-citation xmlns:xlink="http://www.w3.org/1999/xlink" xlink:type="simple"><person-group><name name-style="western"><surname>Pešić</surname><given-names>V</given-names></name><name name-style="western"><surname>Smit</surname><given-names>H</given-names></name></person-group> (<year>2023</year>) <article-title>Integrative taxonomy reveals a new species of the water mite genus <italic><tp:taxon-name><tp:taxon-name-part taxon-name-part-type="genus">Monatractides</tp:taxon-name-part></tp:taxon-name></italic> K. Viets, 1926 from Corsica (<tp:taxon-name><tp:taxon-name-part taxon-name-part-type="subclass">Acari</tp:taxon-name-part></tp:taxon-name>, <tp:taxon-name><tp:taxon-name-part taxon-name-part-type="above-genus">Hydrachnidia</tp:taxon-name-part></tp:taxon-name>: <tp:taxon-name><tp:taxon-name-part taxon-name-part-type="family">Torrenticolidae</tp:taxon-name-part></tp:taxon-name>).</article-title><source>International Journal of Acarology</source><volume>49</volume>(<issue>2</issue>): <fpage>87</fpage>–<lpage>94</lpage>. <ext-link xlink:href="10.1080/01647954.2023.2194885" ext-link-type="doi" xlink:type="simple">https://doi.org/10.1080/01647954.2023.2194885</ext-link></mixed-citation></ref><ref id="B30"><mixed-citation xmlns:xlink="http://www.w3.org/1999/xlink" xlink:type="simple"><person-group><name name-style="western"><surname>Pešić</surname><given-names>V</given-names></name><name name-style="western"><surname>Goldschmidt</surname><given-names>T</given-names></name></person-group> (<year>2023</year>) <article-title>New DNA-assisted records of water mites from Sardinia, with the description of a new species (<tp:taxon-name><tp:taxon-name-part taxon-name-part-type="subclass">Acari</tp:taxon-name-part></tp:taxon-name>, <tp:taxon-name><tp:taxon-name-part taxon-name-part-type="above-genus">Hydrachnidia</tp:taxon-name-part></tp:taxon-name>).</article-title><source>Ecologica Montenegrina</source><volume>69</volume>: <fpage>24</fpage>–<lpage>44</lpage>. <ext-link xlink:href="10.37828/em.2023.69.4" ext-link-type="doi" xlink:type="simple">https://doi.org/10.37828/em.2023.69.4</ext-link></mixed-citation></ref></ref-list></tp:taxon-treatment>
