# Supplementary material for: ﻿Water mite diversity from southwestern Türkiye through the lens of the DNA barcodes, with the description of one new species (Acari, Hydrachnidia)
Source: Zookeys. 2025 Mar 18;1232:205–36. doi: 10.3897/zookeys.1232.142699 (PMC11937902; doi:10.3897/zookeys.1232.142699)
Supplement: XML Treatment for Atractides (Atractides) graecus [file zookeys.1232.142699-treatment19.xml]

<!DOCTYPE tp:taxon-treatment
  PUBLIC "-//TaxonX//DTD Taxonomic Treatment Publishing DTD v0 20100105//EN" "tax-treatment-NSO.dtd">
<tp:taxon-treatment xmlns:tp="http://www.plazi.org/taxpub"><tp:treatment-meta><kwd-group><label>Taxon classification</label><kwd>
                  <named-content content-type="kingdom">Animalia</named-content>
                </kwd><kwd>
                  <named-content content-type="order">Trombidiformes</named-content>
                </kwd><kwd>
                  <named-content content-type="family">Hygrobatidae</named-content>
                </kwd></kwd-group><mixed-citation publication-type="journal"><person-group><name><surname>Pešić</surname><given-names>Vladimir</given-names></name><name><surname>Zawal</surname><given-names>Andrzej</given-names></name><name><surname>Gülle</surname><given-names>Pınar</given-names></name><name><surname>Gülle</surname><given-names>İskender</given-names></name><name><surname>Jovanović</surname><given-names>Milica</given-names></name><name><surname>Bańkowska</surname><given-names>Aleksandra</given-names></name><name><surname>Musielak</surname><given-names>Stanisław</given-names></name><name><surname>Smit</surname><given-names>Harry</given-names></name></person-group><article-title>﻿Water mite diversity from southwestern Türkiye through the lens of the DNA barcodes, with the description of one new species (<tp:taxon-name><tp:taxon-name-part taxon-name-part-type="subclass">Acari</tp:taxon-name-part></tp:taxon-name>, <tp:taxon-name><tp:taxon-name-part taxon-name-part-type="above-genus">Hydrachnidia</tp:taxon-name-part></tp:taxon-name>)</article-title><source>Zookeys</source><day>18</day><month>03</month><year>2025</year><volume>1232</volume><fpage>205</fpage><lpage>236</lpage><pub-id pub-id-type="doi">10.3897/zookeys.1232.142699</pub-id></mixed-citation></tp:treatment-meta><tp:nomenclature><label>﻿</label><tp:taxon-name><object-id xmlns:xlink="http://www.w3.org/1999/xlink" content-type="arpha" xlink:type="simple">B8686C7F-0192-586E-BBC0-1A60A3235320</object-id><tp:taxon-name-part taxon-name-part-type="genus" reg="Atractides">Atractides</tp:taxon-name-part> (<tp:taxon-name-part taxon-name-part-type="subgenus" reg="Atractides">Atractides</tp:taxon-name-part>) <tp:taxon-name-part taxon-name-part-type="species" reg="graecus">graecus</tp:taxon-name-part></tp:taxon-name><tp:taxon-authority>K. Viets, 1950</tp:taxon-authority></tp:nomenclature><tp:treatment-sec sec-type="material" id="SECID0EH5DI"><title>Material examined.</title><p><bold>Burdur</bold> • TR20-2024, Karacaören, stream, <named-content xmlns:xlink="http://www.w3.org/1999/xlink" content-type="dwc:verbatimCoordinates" xlink:type="simple"><named-content content-type="geo-json" specific-use="{&#34;type&#34;:&#34;Point&#34;,&#34;coordinates&#34;:[30.869408,37.327335]}" id="NCID0ES5DI" xlink:type="simple">37.327335°N, 30.869408°E</named-content></named-content>, 25 Apr. 2024, Pešić, Zawal, Gülle &amp; Gülle, 1♀ (sequenced), palp and I-leg on one side dissected and slide mounted (<named-content xmlns:xlink="http://www.w3.org/1999/xlink" content-type="dwc:institutional_code" xlink:title="Naturalis Biodiversity Center in Leiden" xlink:href="http://grbio.org/institution/national-museum-natural-history-naturalis" xlink:type="simple">RMNH</named-content>).</p></tp:treatment-sec><tp:treatment-sec sec-type="remarks" id="SECID0E35DI"><title>Remarks.</title><p>The single female from Burdur used in this study for molecular analysis matches the description of <italic><tp:taxon-name><tp:taxon-name-part taxon-name-part-type="genus" reg="Atractides">A.</tp:taxon-name-part><tp:taxon-name-part taxon-name-part-type="species" reg="graecus">graecus.</tp:taxon-name-part></tp:taxon-name></italic> Genetic data indicate that this specimen forms a unique <abbrev xmlns:xlink="http://www.w3.org/1999/xlink" xlink:title="Barcode Index Numbers" id="ABBRID0EN6DI" xlink:type="simple">BIN</abbrev> (<ext-link xmlns:xlink="http://www.w3.org/1999/xlink" xlink:href="http://boldsystems.org/index.php/Public_BarcodeCluster?clusteruri=BOLD:AGG3781" ext-link-type="uri" xlink:type="simple">BOLD:AGG3781</ext-link>).</p></tp:treatment-sec><tp:treatment-sec sec-type="distribution" id="SECID0EW6DI"><title>Distribution.</title><p>Mediterranean; Türkiye.</p></tp:treatment-sec></tp:taxon-treatment>
