# Supplementary material for: ﻿Water mite diversity from southwestern Türkiye through the lens of the DNA barcodes, with the description of one new species (Acari, Hydrachnidia)
Source: Zookeys. 2025 Mar 18;1232:205–36. doi: 10.3897/zookeys.1232.142699 (PMC11937902; doi:10.3897/zookeys.1232.142699)
Supplement: XML Treatment for Atractides (Atractides) inflatipalpis [file zookeys.1232.142699-treatment20.xml]

<!DOCTYPE tp:taxon-treatment
  PUBLIC "-//TaxonX//DTD Taxonomic Treatment Publishing DTD v0 20100105//EN" "tax-treatment-NSO.dtd">
<tp:taxon-treatment xmlns:tp="http://www.plazi.org/taxpub"><tp:treatment-meta><kwd-group><label>Taxon classification</label><kwd>
                  <named-content content-type="kingdom">Animalia</named-content>
                </kwd><kwd>
                  <named-content content-type="order">Trombidiformes</named-content>
                </kwd><kwd>
                  <named-content content-type="family">Hygrobatidae</named-content>
                </kwd></kwd-group><mixed-citation publication-type="journal"><person-group><name><surname>Pešić</surname><given-names>Vladimir</given-names></name><name><surname>Zawal</surname><given-names>Andrzej</given-names></name><name><surname>Gülle</surname><given-names>Pınar</given-names></name><name><surname>Gülle</surname><given-names>İskender</given-names></name><name><surname>Jovanović</surname><given-names>Milica</given-names></name><name><surname>Bańkowska</surname><given-names>Aleksandra</given-names></name><name><surname>Musielak</surname><given-names>Stanisław</given-names></name><name><surname>Smit</surname><given-names>Harry</given-names></name></person-group><article-title>﻿Water mite diversity from southwestern Türkiye through the lens of the DNA barcodes, with the description of one new species (<tp:taxon-name><tp:taxon-name-part taxon-name-part-type="subclass">Acari</tp:taxon-name-part></tp:taxon-name>, <tp:taxon-name><tp:taxon-name-part taxon-name-part-type="above-genus">Hydrachnidia</tp:taxon-name-part></tp:taxon-name>)</article-title><source>Zookeys</source><day>18</day><month>03</month><year>2025</year><volume>1232</volume><fpage>205</fpage><lpage>236</lpage><pub-id pub-id-type="doi">10.3897/zookeys.1232.142699</pub-id></mixed-citation></tp:treatment-meta><tp:nomenclature><label>﻿</label><tp:taxon-name><object-id xmlns:xlink="http://www.w3.org/1999/xlink" content-type="arpha" xlink:type="simple">8D614F48-D23E-565E-8F36-9EE133BB6E18</object-id><tp:taxon-name-part taxon-name-part-type="genus" reg="Atractides">Atractides</tp:taxon-name-part> (<tp:taxon-name-part taxon-name-part-type="subgenus" reg="Atractides">Atractides</tp:taxon-name-part>) <tp:taxon-name-part taxon-name-part-type="species" reg="inflatipalpis">inflatipalpis</tp:taxon-name-part></tp:taxon-name><tp:taxon-authority>K. Viets, 1950</tp:taxon-authority><xref ref-type="fig" rid="F3">Fig. 3</xref></tp:nomenclature><tp:treatment-sec sec-type="material" id="SECID0EIBAK"><title>Material examined.</title><p><bold>Burdur</bold> • TR3-2024 Akyayla, rheohelocrenic spring, <named-content xmlns:xlink="http://www.w3.org/1999/xlink" content-type="dwc:verbatimCoordinates" xlink:type="simple"><named-content content-type="geo-json" specific-use="{&#34;type&#34;:&#34;Point&#34;,&#34;coordinates&#34;:[30.354590,37.515774]}" id="NCID0ETBAK" xlink:type="simple">37.515774°N, 30.35459°E</named-content></named-content>, 22 Apr. 2024, leg. Pešić, Zawal, Gülle &amp; Gülle, 1♂, 2♀ (sequenced), 1♂, 1♀ dissected and slide mounted (<named-content xmlns:xlink="http://www.w3.org/1999/xlink" content-type="dwc:institutional_code" xlink:title="Naturalis Biodiversity Center in Leiden" xlink:href="http://grbio.org/institution/national-museum-natural-history-naturalis" xlink:type="simple">RMNH</named-content>).</p></tp:treatment-sec><tp:treatment-sec sec-type="remarks" id="SECID0E4BAK"><title>Remarks.</title><p>In regard to the lineated integument and the shape of I-leg and palp, the examined specimens match the description of <italic><tp:taxon-name><tp:taxon-name-part taxon-name-part-type="genus" reg="Atractides">Atractides</tp:taxon-name-part><tp:taxon-name-part taxon-name-part-type="species" reg="inflatipalpis">inflatipalpis.</tp:taxon-name-part></tp:taxon-name></italic> These specimens forms a unique <abbrev xmlns:xlink="http://www.w3.org/1999/xlink" xlink:title="Barcode Index Numbers" id="ABBRID0EOCAK" xlink:type="simple">BIN</abbrev> (<ext-link xmlns:xlink="http://www.w3.org/1999/xlink" xlink:href="http://boldsystems.org/index.php/Public_BarcodeCluster?clusteruri=BOLD:AGG3787" ext-link-type="uri" xlink:type="simple">BOLD:AGG3787</ext-link>), with the nearest neighboring <abbrev xmlns:xlink="http://www.w3.org/1999/xlink" xlink:title="Barcode Index Numbers" id="ABBRID0EXCAK" xlink:type="simple">BIN</abbrev> being <ext-link xmlns:xlink="http://www.w3.org/1999/xlink" xlink:href="http://boldsystems.org/index.php/Public_BarcodeCluster?clusteruri=BOLD:AEF1145" ext-link-type="uri" xlink:type="simple">BOLD:AEF1145</ext-link>, which include one female from Montenegro morphologically assigned by the first author to <italic><tp:taxon-name><tp:taxon-name-part taxon-name-part-type="genus" reg="Atractides">A.</tp:taxon-name-part><tp:taxon-name-part taxon-name-part-type="species" reg="inflatipalpis">inflatipalpis</tp:taxon-name-part></tp:taxon-name></italic>. The <italic>p</italic>-distance between these two BINs was estimated at 3.66%. In the phylogenetic tree, the <abbrev xmlns:xlink="http://www.w3.org/1999/xlink" xlink:title="Barcode Index Numbers" id="ABBRID0ENDAK" xlink:type="simple">BIN</abbrev> is positioned as a sister clade of <italic><tp:taxon-name><tp:taxon-name-part taxon-name-part-type="genus" reg="Atractides">A.</tp:taxon-name-part><tp:taxon-name-part taxon-name-part-type="species" reg="fonticolus">fonticolus</tp:taxon-name-part></tp:taxon-name></italic>. From the latter species, <italic><tp:taxon-name><tp:taxon-name-part taxon-name-part-type="genus" reg="Atractides">A.</tp:taxon-name-part><tp:taxon-name-part taxon-name-part-type="species" reg="inflatipalpis">inflatipalpis</tp:taxon-name-part></tp:taxon-name></italic> differs in more distant <abbrev xmlns:xlink="http://www.w3.org/1999/xlink" xlink:title="proximal large ventral seta at I-L-5" id="ABBRID0EHEAK" xlink:type="simple">S-1</abbrev> and <abbrev xmlns:xlink="http://www.w3.org/1999/xlink" xlink:title="distal large ventral seta at I-L-5" id="ABBRID0ELEAK" xlink:type="simple">S-2</abbrev> setae on I-L-5, a weakly enlarged <abbrev xmlns:xlink="http://www.w3.org/1999/xlink" xlink:title="distal large ventral seta at I-L-5" id="ABBRID0EPEAK" xlink:type="simple">S-2</abbrev>, a slenderer I-L-6 (Fig. <xref ref-type="fig" rid="F3">3A, B</xref>) and the strongly protruding finger-like extension of the male <abbrev xmlns:xlink="http://www.w3.org/1999/xlink" xlink:title="palp segment 2" id="ABBRID0EXEAK" xlink:type="simple">P-2</abbrev> (Fig. <xref ref-type="fig" rid="F3">3D</xref>).</p><fig id="F3" position="float" orientation="portrait"><object-id xmlns:xlink="http://www.w3.org/1999/xlink" content-type="doi" xlink:type="simple">10.3897/zookeys.1232.142699.figure3</object-id><object-id xmlns:xlink="http://www.w3.org/1999/xlink" content-type="arpha" xlink:type="simple">4B370DF4-F47C-5DBE-B667-D89E42D66549</object-id><label>Figure 3.</label><caption><p><italic><tp:taxon-name><tp:taxon-name-part taxon-name-part-type="genus" reg="Atractides">Atractides</tp:taxon-name-part><tp:taxon-name-part taxon-name-part-type="species" reg="inflatipalpis">inflatipalpis</tp:taxon-name-part></tp:taxon-name></italic> K. Viets, 1950 (<bold>A, C</bold> male <bold>B, D–E</bold> female [<abbrev xmlns:xlink="http://www.w3.org/1999/xlink" content-type="institution" xlink:title="Canadian Centre for DNA Barcoding, Guelph, Canada" id="ABBRID0EWFAK" xlink:type="simple">CCDB</abbrev>-48498-C02], Burdur, Akyayla, rheohelocrenic spring: <bold>A, B</bold> I-L-5 and I-L-6 <bold>C, D</bold> palp, medial view <bold>E</bold> genital field. Scale bars: 100 μm.</p></caption><graphic xmlns:xlink="http://www.w3.org/1999/xlink" xlink:href="zookeys-1232-205_article-142699__-g003.jpg" position="float" orientation="portrait" xlink:type="simple" id="oo_1284170.jpg"><uri content-type="original_file" xlink:type="simple">https://binary.pensoft.net/fig/1284170</uri></graphic></fig></tp:treatment-sec><tp:treatment-sec sec-type="distribution" id="SECID0EGGAK"><title>Distribution.</title><p>Mediterranean (Greece, Bulgaria, Italy, France, Italy). In Türkiye previously reported from Erzurum Province (<xref ref-type="bibr" rid="B7">Erman et al. 2010</xref>).</p></tp:treatment-sec><ref-list><ref id="B7"><mixed-citation xmlns:xlink="http://www.w3.org/1999/xlink" xlink:type="simple"><person-group><name name-style="western"><surname>Erman</surname><given-names>O</given-names></name><name name-style="western"><surname>Pešić</surname><given-names>V</given-names></name><name name-style="western"><surname>Esen</surname><given-names>Y</given-names></name><name name-style="western"><surname>Özkan</surname><given-names>M</given-names></name></person-group> (<year>2010</year>) <article-title>A checklist of the water mites of Turkey (<tp:taxon-name><tp:taxon-name-part taxon-name-part-type="subclass">Acari</tp:taxon-name-part></tp:taxon-name>: <tp:taxon-name><tp:taxon-name-part taxon-name-part-type="above-genus">Hydrachnidia</tp:taxon-name-part></tp:taxon-name>) with description of two new species.</article-title><source>Zootaxa</source><volume>2624</volume>: <fpage>1</fpage>–<lpage>48</lpage>. <ext-link xlink:href="10.11646/zootaxa.2624.1.1" ext-link-type="doi" xlink:type="simple">https://doi.org/10.11646/zootaxa.2624.1.1</ext-link></mixed-citation></ref></ref-list></tp:taxon-treatment>
