# Supplementary material for: ﻿Water mite diversity from southwestern Türkiye through the lens of the DNA barcodes, with the description of one new species (Acari, Hydrachnidia)
Source: Zookeys. 2025 Mar 18;1232:205–36. doi: 10.3897/zookeys.1232.142699 (PMC11937902; doi:10.3897/zookeys.1232.142699)
Supplement: XML Treatment for Atractides (Atractides) lunipes [file zookeys.1232.142699-treatment21.xml]

<!DOCTYPE tp:taxon-treatment
  PUBLIC "-//TaxonX//DTD Taxonomic Treatment Publishing DTD v0 20100105//EN" "tax-treatment-NSO.dtd">
<tp:taxon-treatment xmlns:tp="http://www.plazi.org/taxpub"><tp:treatment-meta><kwd-group><label>Taxon classification</label><kwd>
                  <named-content content-type="kingdom">Animalia</named-content>
                </kwd><kwd>
                  <named-content content-type="order">Trombidiformes</named-content>
                </kwd><kwd>
                  <named-content content-type="family">Hygrobatidae</named-content>
                </kwd></kwd-group><mixed-citation publication-type="journal"><person-group><name><surname>Pešić</surname><given-names>Vladimir</given-names></name><name><surname>Zawal</surname><given-names>Andrzej</given-names></name><name><surname>Gülle</surname><given-names>Pınar</given-names></name><name><surname>Gülle</surname><given-names>İskender</given-names></name><name><surname>Jovanović</surname><given-names>Milica</given-names></name><name><surname>Bańkowska</surname><given-names>Aleksandra</given-names></name><name><surname>Musielak</surname><given-names>Stanisław</given-names></name><name><surname>Smit</surname><given-names>Harry</given-names></name></person-group><article-title>﻿Water mite diversity from southwestern Türkiye through the lens of the DNA barcodes, with the description of one new species (<tp:taxon-name><tp:taxon-name-part taxon-name-part-type="subclass">Acari</tp:taxon-name-part></tp:taxon-name>, <tp:taxon-name><tp:taxon-name-part taxon-name-part-type="above-genus">Hydrachnidia</tp:taxon-name-part></tp:taxon-name>)</article-title><source>Zookeys</source><day>18</day><month>03</month><year>2025</year><volume>1232</volume><fpage>205</fpage><lpage>236</lpage><pub-id pub-id-type="doi">10.3897/zookeys.1232.142699</pub-id></mixed-citation></tp:treatment-meta><tp:nomenclature><label>﻿</label><tp:taxon-name><object-id xmlns:xlink="http://www.w3.org/1999/xlink" content-type="arpha" xlink:type="simple">84AFBE93-A522-59A5-B98A-4121AF50FAA3</object-id><tp:taxon-name-part taxon-name-part-type="genus" reg="Atractides">Atractides</tp:taxon-name-part> (<tp:taxon-name-part taxon-name-part-type="subgenus" reg="Atractides">Atractides</tp:taxon-name-part>) <tp:taxon-name-part taxon-name-part-type="species" reg="lunipes">lunipes</tp:taxon-name-part></tp:taxon-name><tp:taxon-authority>Lundblad, 1956</tp:taxon-authority></tp:nomenclature><tp:treatment-sec sec-type="material" id="SECID0EXHAK"><title>Material examined.</title><p><bold>Burdur</bold> • TR20-2024, Karacaören, stream, <named-content xmlns:xlink="http://www.w3.org/1999/xlink" content-type="dwc:verbatimCoordinates" xlink:type="simple"><named-content content-type="geo-json" specific-use="{&#34;type&#34;:&#34;Point&#34;,&#34;coordinates&#34;:[30.869408,37.327335]}" id="NCID0ECIAK" xlink:type="simple">37.327335°N, 30.869408°E</named-content></named-content>, 25 Apr. 2024, Pešić, Zawal, Gülle &amp; Gülle, 1♀ (sequenced), dissected and slide mounted (<named-content xmlns:xlink="http://www.w3.org/1999/xlink" content-type="dwc:institutional_code" xlink:title="Naturalis Biodiversity Center in Leiden" xlink:href="http://grbio.org/institution/national-museum-natural-history-naturalis" xlink:type="simple">RMNH</named-content>).</p></tp:treatment-sec><tp:treatment-sec sec-type="remarks" id="SECID0EMIAK"><title>Remarks.</title><p>Genetic data indicate that the examined specimen from Turkey forms a unique <abbrev xmlns:xlink="http://www.w3.org/1999/xlink" xlink:title="Barcode Index Numbers" id="ABBRID0ESIAK" xlink:type="simple">BIN</abbrev> (<ext-link xmlns:xlink="http://www.w3.org/1999/xlink" xlink:href="http://boldsystems.org/index.php/Public_BarcodeCluster?clusteruri=BOLD:AGG3780" ext-link-type="uri" xlink:type="simple">BOLD:AGG3780</ext-link>). The single female from Burdur used in this study for molecular analysis is in good agreement with the redescription of <italic><tp:taxon-name><tp:taxon-name-part taxon-name-part-type="genus" reg="Atractides">Atractides</tp:taxon-name-part><tp:taxon-name-part taxon-name-part-type="species" reg="lunipes">lunipes</tp:taxon-name-part></tp:taxon-name></italic> given by <xref ref-type="bibr" rid="B18">Gerecke (2021)</xref> based on populations from Calabria and Sicily. In the phylogenetic tree, the specimen from Türkiye, morphologically assigned to <italic><tp:taxon-name><tp:taxon-name-part taxon-name-part-type="genus" reg="Atractides">A.</tp:taxon-name-part><tp:taxon-name-part taxon-name-part-type="species" reg="lunipes">lunipes</tp:taxon-name-part></tp:taxon-name></italic>, was placed as a sister to <italic><tp:taxon-name><tp:taxon-name-part taxon-name-part-type="genus" reg="Atractides">A.</tp:taxon-name-part><tp:taxon-name-part taxon-name-part-type="species" reg="zagrosensis">zagrosensis</tp:taxon-name-part></tp:taxon-name></italic> Pesic, Saboori &amp; Asadi, 2016 and <italic><tp:taxon-name><tp:taxon-name-part taxon-name-part-type="genus" reg="Atractides">A.</tp:taxon-name-part><tp:taxon-name-part taxon-name-part-type="species" reg="corsicus">corsicus</tp:taxon-name-part></tp:taxon-name></italic> E. Angelier, 1954, the latter known only from Corsica and Sardinia and considered by <xref ref-type="bibr" rid="B18">Gerecke (2021)</xref> as an insular sister species of <italic><tp:taxon-name><tp:taxon-name-part taxon-name-part-type="genus" reg="Atractides">A.</tp:taxon-name-part><tp:taxon-name-part taxon-name-part-type="species" reg="lunipes">lunipes</tp:taxon-name-part></tp:taxon-name></italic>. <italic><tp:taxon-name><tp:taxon-name-part taxon-name-part-type="genus" reg="Atractides">Atractides</tp:taxon-name-part><tp:taxon-name-part taxon-name-part-type="species" reg="zagrosensis">zagrosensis</tp:taxon-name-part></tp:taxon-name></italic> was originally described by <xref ref-type="bibr" rid="B33">Pesic et al. (2004)</xref> as <tp:taxon-name><tp:taxon-name-part taxon-name-part-type="genus" reg="Atractides">A.</tp:taxon-name-part><tp:taxon-name-part taxon-name-part-type="uncertainty-rank">cf.</tp:taxon-name-part><tp:taxon-name-part taxon-name-part-type="species" reg="lunipes">lunipes</tp:taxon-name-part></tp:taxon-name> Lundblad, 1956, based on specimens collected in Chahar Mahal and Bakhtiari Province, Iran. Later, this taxon was raised to the status of a separate species (<xref ref-type="bibr" rid="B35">Pešić et al. 2016</xref>) and recently barcoded on basis of specimens collected in Iran and Turkey’s Aegean Region (Aydin province, see <xref ref-type="bibr" rid="B41">Pešić et al. 2023a</xref> for details). From <italic><tp:taxon-name><tp:taxon-name-part taxon-name-part-type="genus" reg="Atractides">Atractides</tp:taxon-name-part><tp:taxon-name-part taxon-name-part-type="species" reg="zagrosensis">zagrosensis</tp:taxon-name-part></tp:taxon-name></italic>, <italic><tp:taxon-name><tp:taxon-name-part taxon-name-part-type="genus" reg="Atractides">A.</tp:taxon-name-part><tp:taxon-name-part taxon-name-part-type="species" reg="lunipes">lunipes</tp:taxon-name-part></tp:taxon-name></italic> differs in relatively shorter I-L-5 (I-L-5/6 L ratio 1.15–1.2), more slender setae <abbrev xmlns:xlink="http://www.w3.org/1999/xlink" xlink:title="proximal large ventral seta at I-L-5" id="ABBRID0EUMAK" xlink:type="simple">S-1</abbrev> and <abbrev xmlns:xlink="http://www.w3.org/1999/xlink" xlink:title="distal large ventral seta at I-L-5" id="ABBRID0EYMAK" xlink:type="simple">S-2</abbrev> (L/W <abbrev xmlns:xlink="http://www.w3.org/1999/xlink" xlink:title="proximal large ventral seta at I-L-5" id="ABBRID0E3MAK" xlink:type="simple">S-1</abbrev> &gt; 17.0, <abbrev xmlns:xlink="http://www.w3.org/1999/xlink" xlink:title="distal large ventral seta at I-L-5" id="ABBRID0EANAK" xlink:type="simple">S-2</abbrev>, &gt; 7.0), and slenderer I-L-6 (see <xref ref-type="bibr" rid="B35">Pešić et al. 2016</xref> for details).</p></tp:treatment-sec><tp:treatment-sec sec-type="distribution" id="SECID0EINAK"><title>Distribution.</title><p>Western and Southwestern Europe, Türkiye.</p></tp:treatment-sec><ref-list><ref id="B18"><mixed-citation xmlns:xlink="http://www.w3.org/1999/xlink" xlink:type="simple"><person-group><name name-style="western"><surname>Gerecke</surname><given-names>R</given-names></name></person-group> (<year>2021</year>) <article-title>The water mites of the family <tp:taxon-name><tp:taxon-name-part taxon-name-part-type="family">Hygrobatidae</tp:taxon-name-part></tp:taxon-name> (<tp:taxon-name><tp:taxon-name-part taxon-name-part-type="subclass">Acari</tp:taxon-name-part></tp:taxon-name>, <tp:taxon-name><tp:taxon-name-part taxon-name-part-type="above-genus">Hydrachnidia</tp:taxon-name-part></tp:taxon-name>) in Italy.</article-title><source>Zootaxa</source><volume>5009</volume>(<issue>1</issue>): <fpage>1</fpage>–<lpage>85</lpage>. <ext-link xlink:href="10.11646/zootaxa.5009.1.1" ext-link-type="doi" xlink:type="simple">https://doi.org/10.11646/zootaxa.5009.1.1</ext-link></mixed-citation></ref><ref id="B33"><mixed-citation xmlns:xlink="http://www.w3.org/1999/xlink" xlink:type="simple"><person-group><name name-style="western"><surname>Pesic</surname><given-names>V</given-names></name><name name-style="western"><surname>Saboori</surname><given-names>A</given-names></name><name name-style="western"><surname>Asadi</surname><given-names>M</given-names></name><name name-style="western"><surname>Vafaei</surname><given-names>R</given-names></name></person-group> (<year>2004</year>) <article-title>Studies on water mites of the family <tp:taxon-name><tp:taxon-name-part taxon-name-part-type="family">Hygrobatidae</tp:taxon-name-part></tp:taxon-name> (<tp:taxon-name><tp:taxon-name-part taxon-name-part-type="subclass">Acari</tp:taxon-name-part></tp:taxon-name>, <tp:taxon-name><tp:taxon-name-part taxon-name-part-type="above-genus">Hydrachnidia</tp:taxon-name-part></tp:taxon-name>) from Iran, I. The water mite genus <italic><tp:taxon-name><tp:taxon-name-part taxon-name-part-type="genus">Atractides</tp:taxon-name-part></tp:taxon-name></italic> Koch, with the description of five new species.</article-title><source>Zootaxa</source><volume>495</volume>(<issue>1</issue>): <fpage>24</fpage>–<lpage>28</lpage>. <ext-link xlink:href="10.11646/zootaxa.495.1.1" ext-link-type="doi" xlink:type="simple">https://doi.org/10.11646/zootaxa.495.1.1</ext-link></mixed-citation></ref><ref id="B35"><mixed-citation xmlns:xlink="http://www.w3.org/1999/xlink" xlink:type="simple"><person-group><name name-style="western"><surname>Pešić</surname><given-names>V</given-names></name><name name-style="western"><surname>Saboori</surname><given-names>A</given-names></name><name name-style="western"><surname>Asadi</surname><given-names>M</given-names></name></person-group> (<year>2016</year>) <article-title>New species of the genus <italic><tp:taxon-name><tp:taxon-name-part taxon-name-part-type="genus">Atractides</tp:taxon-name-part></tp:taxon-name></italic> Koch, 1837 (<tp:taxon-name><tp:taxon-name-part taxon-name-part-type="subclass">Acari</tp:taxon-name-part></tp:taxon-name>: <tp:taxon-name><tp:taxon-name-part taxon-name-part-type="above-genus">Hydrachnidia</tp:taxon-name-part></tp:taxon-name>: <tp:taxon-name><tp:taxon-name-part taxon-name-part-type="family">Hygrobatidae</tp:taxon-name-part></tp:taxon-name>) from Iran.</article-title><source>Systematic and Applied Acarology</source><volume>21</volume>(<issue>9</issue>): <fpage>1250</fpage>–<lpage>1266</lpage>. <ext-link xlink:href="10.11646/zootaxa.3911.3.2" ext-link-type="doi" xlink:type="simple">https://doi.org/10.11646/zootaxa.3911.3.2</ext-link></mixed-citation></ref><ref id="B41"><mixed-citation xmlns:xlink="http://www.w3.org/1999/xlink" xlink:type="simple"><person-group><name name-style="western"><surname>Pešić</surname><given-names>V</given-names></name><name name-style="western"><surname>Zawal</surname><given-names>A</given-names></name><name name-style="western"><surname>Saboori</surname><given-names>A</given-names></name><name name-style="western"><surname>Bańkowska</surname><given-names>A</given-names></name><name name-style="western"><surname>Cakmak</surname><given-names>I</given-names></name><name name-style="western"><surname>Smit</surname><given-names>H</given-names></name></person-group> (<year>2023a</year>) <article-title>New records of water mites (<tp:taxon-name><tp:taxon-name-part taxon-name-part-type="subclass">Acari</tp:taxon-name-part></tp:taxon-name>, <tp:taxon-name><tp:taxon-name-part taxon-name-part-type="above-genus">Hydrachnidia</tp:taxon-name-part></tp:taxon-name>) from Iran and Türkiye based on morphology and DNA barcodes with description of one new species.</article-title><source>Ecologica Montenegrina</source><volume>66</volume>: <fpage>11</fpage>–<lpage>29</lpage>. <ext-link xlink:href="10.37828/em.2023.66.2" ext-link-type="doi" xlink:type="simple">https://doi.org/10.37828/em.2023.66.2</ext-link></mixed-citation></ref></ref-list></tp:taxon-treatment>
