# Supplementary material for: ﻿Water mite diversity from southwestern Türkiye through the lens of the DNA barcodes, with the description of one new species (Acari, Hydrachnidia)
Source: Zookeys. 2025 Mar 18;1232:205–36. doi: 10.3897/zookeys.1232.142699 (PMC11937902; doi:10.3897/zookeys.1232.142699)
Supplement: XML Treatment for Atractides (Atractides) nikooae [file zookeys.1232.142699-treatment22.xml]

<!DOCTYPE tp:taxon-treatment
  PUBLIC "-//TaxonX//DTD Taxonomic Treatment Publishing DTD v0 20100105//EN" "tax-treatment-NSO.dtd">
<tp:taxon-treatment xmlns:tp="http://www.plazi.org/taxpub"><tp:treatment-meta><kwd-group><label>Taxon classification</label><kwd>
                  <named-content content-type="kingdom">Animalia</named-content>
                </kwd><kwd>
                  <named-content content-type="order">Trombidiformes</named-content>
                </kwd><kwd>
                  <named-content content-type="family">Hygrobatidae</named-content>
                </kwd></kwd-group><mixed-citation publication-type="journal"><person-group><name><surname>Pešić</surname><given-names>Vladimir</given-names></name><name><surname>Zawal</surname><given-names>Andrzej</given-names></name><name><surname>Gülle</surname><given-names>Pınar</given-names></name><name><surname>Gülle</surname><given-names>İskender</given-names></name><name><surname>Jovanović</surname><given-names>Milica</given-names></name><name><surname>Bańkowska</surname><given-names>Aleksandra</given-names></name><name><surname>Musielak</surname><given-names>Stanisław</given-names></name><name><surname>Smit</surname><given-names>Harry</given-names></name></person-group><article-title>﻿Water mite diversity from southwestern Türkiye through the lens of the DNA barcodes, with the description of one new species (<tp:taxon-name><tp:taxon-name-part taxon-name-part-type="subclass">Acari</tp:taxon-name-part></tp:taxon-name>, <tp:taxon-name><tp:taxon-name-part taxon-name-part-type="above-genus">Hydrachnidia</tp:taxon-name-part></tp:taxon-name>)</article-title><source>Zookeys</source><day>18</day><month>03</month><year>2025</year><volume>1232</volume><fpage>205</fpage><lpage>236</lpage><pub-id pub-id-type="doi">10.3897/zookeys.1232.142699</pub-id></mixed-citation></tp:treatment-meta><tp:nomenclature><label>﻿</label><tp:taxon-name><object-id xmlns:xlink="http://www.w3.org/1999/xlink" content-type="arpha" xlink:type="simple">DE429E7D-79B4-5279-B820-FE36BB150952</object-id><tp:taxon-name-part taxon-name-part-type="genus" reg="Atractides">Atractides</tp:taxon-name-part> (<tp:taxon-name-part taxon-name-part-type="subgenus" reg="Atractides">Atractides</tp:taxon-name-part>) <tp:taxon-name-part taxon-name-part-type="species" reg="nikooae">nikooae</tp:taxon-name-part></tp:taxon-name><tp:taxon-authority>Pesic, 2004</tp:taxon-authority></tp:nomenclature><tp:treatment-sec sec-type="material" id="SECID0EUOAK"><title>Material examined.</title><p><bold>Burdur</bold> • TR25-2024 Karamusa stream, <named-content xmlns:xlink="http://www.w3.org/1999/xlink" content-type="dwc:verbatimCoordinates" xlink:type="simple"><named-content content-type="geo-json" specific-use="{&#34;type&#34;:&#34;Point&#34;,&#34;coordinates&#34;:[29.753740,37.186405]}" id="NCID0E6OAK" xlink:type="simple">37.186405°N, 29.75374°E</named-content></named-content>, 26 Apr. 2024, leg. Pešić, Zawal, Gülle &amp; Gülle, 2♀ (sequenced) • TR23-2024, Çavdır, spring, <named-content xmlns:xlink="http://www.w3.org/1999/xlink" content-type="dwc:verbatimCoordinates" xlink:type="simple"><named-content content-type="geo-json" specific-use="{&#34;type&#34;:&#34;Point&#34;,&#34;coordinates&#34;:[29.656534,37.144780]}" id="NCID0EHPAK" xlink:type="simple">37.14478°N, 29.656534°E</named-content></named-content>, 26 Apr. 2024, leg. Pešić, Zawal, Gülle &amp; Gülle, 1♂ (sequenced), one palp and one I-leg dissected and slide mounted (<named-content xmlns:xlink="http://www.w3.org/1999/xlink" content-type="dwc:institutional_code" xlink:title="Naturalis Biodiversity Center in Leiden" xlink:href="http://grbio.org/institution/national-museum-natural-history-naturalis" xlink:type="simple">RMNH</named-content>).</p></tp:treatment-sec><tp:treatment-sec sec-type="remarks" id="SECID0ERPAK"><title>Remarks.</title><p>The specimens from southwestern Türkiye match the description of <italic><tp:taxon-name><tp:taxon-name-part taxon-name-part-type="genus" reg="Atractides">Atractides</tp:taxon-name-part><tp:taxon-name-part taxon-name-part-type="species" reg="nikooae">nikooae</tp:taxon-name-part></tp:taxon-name></italic>, a species originally described from the Markazi Province, West Iran (<xref ref-type="bibr" rid="B33">Pesic et al. 2004</xref>), and later reported from Siirt Province in Turkey (<xref ref-type="bibr" rid="B11">Esen et al. 2013a</xref>). The specimens from Türkiye form a unique <abbrev xmlns:xlink="http://www.w3.org/1999/xlink" xlink:title="Barcode Index Numbers" id="ABBRID0EKQAK" xlink:type="simple">BIN</abbrev> (<ext-link xmlns:xlink="http://www.w3.org/1999/xlink" xlink:href="http://boldsystems.org/index.php/Public_BarcodeCluster?clusteruri=BOLD:AGG3766" ext-link-type="uri" xlink:type="simple">BOLD:AGG3766</ext-link>), with the nearest neighboring <abbrev xmlns:xlink="http://www.w3.org/1999/xlink" xlink:title="Barcode Index Numbers" id="ABBRID0ETQAK" xlink:type="simple">BIN</abbrev> being <ext-link xmlns:xlink="http://www.w3.org/1999/xlink" xlink:href="http://boldsystems.org/index.php/Public_BarcodeCluster?clusteruri=BOLD:ACS0163" ext-link-type="uri" xlink:type="simple">BOLD:ACS0163</ext-link>, which includes specimens of <italic><tp:taxon-name><tp:taxon-name-part taxon-name-part-type="genus" reg="Atractides">A.</tp:taxon-name-part><tp:taxon-name-part taxon-name-part-type="species" reg="distans">distans</tp:taxon-name-part></tp:taxon-name></italic> from the Netherlands, Poland, and Italy. The <italic>p</italic>-distance between these two BINs is estimated at 14.63%.</p></tp:treatment-sec><tp:treatment-sec sec-type="distribution" id="SECID0EJRAK"><title>Distribution.</title><p>Iran, Türkiye.</p></tp:treatment-sec><ref-list><ref id="B33"><mixed-citation xmlns:xlink="http://www.w3.org/1999/xlink" xlink:type="simple"><person-group><name name-style="western"><surname>Pesic</surname><given-names>V</given-names></name><name name-style="western"><surname>Saboori</surname><given-names>A</given-names></name><name name-style="western"><surname>Asadi</surname><given-names>M</given-names></name><name name-style="western"><surname>Vafaei</surname><given-names>R</given-names></name></person-group> (<year>2004</year>) <article-title>Studies on water mites of the family <tp:taxon-name><tp:taxon-name-part taxon-name-part-type="family">Hygrobatidae</tp:taxon-name-part></tp:taxon-name> (<tp:taxon-name><tp:taxon-name-part taxon-name-part-type="subclass">Acari</tp:taxon-name-part></tp:taxon-name>, <tp:taxon-name><tp:taxon-name-part taxon-name-part-type="above-genus">Hydrachnidia</tp:taxon-name-part></tp:taxon-name>) from Iran, I. The water mite genus <italic><tp:taxon-name><tp:taxon-name-part taxon-name-part-type="genus">Atractides</tp:taxon-name-part></tp:taxon-name></italic> Koch, with the description of five new species.</article-title><source>Zootaxa</source><volume>495</volume>(<issue>1</issue>): <fpage>24</fpage>–<lpage>28</lpage>. <ext-link xlink:href="10.11646/zootaxa.495.1.1" ext-link-type="doi" xlink:type="simple">https://doi.org/10.11646/zootaxa.495.1.1</ext-link></mixed-citation></ref><ref id="B11"><mixed-citation xmlns:xlink="http://www.w3.org/1999/xlink" xlink:type="simple"><person-group><name name-style="western"><surname>Esen</surname><given-names>Y</given-names></name><name name-style="western"><surname>Pešić</surname><given-names>V</given-names></name><name name-style="western"><surname>Erman</surname><given-names>O</given-names></name><name name-style="western"><surname>Kaya</surname><given-names>Y</given-names></name></person-group> (<year>2013a</year>) <article-title>New water mites of the family <tp:taxon-name><tp:taxon-name-part taxon-name-part-type="family">Hygrobatidae</tp:taxon-name-part></tp:taxon-name> (<tp:taxon-name><tp:taxon-name-part taxon-name-part-type="subclass">Acari</tp:taxon-name-part></tp:taxon-name>, <tp:taxon-name><tp:taxon-name-part taxon-name-part-type="above-genus">Hydrachnidia</tp:taxon-name-part></tp:taxon-name>) from Turkey.</article-title><source>ZooKeys</source><volume>361</volume>: <fpage>15</fpage>–<lpage>25</lpage>. <ext-link xlink:href="10.3897/zookeys.361.6389" ext-link-type="doi" xlink:type="simple">https://doi.org/10.3897/zookeys.361.6389</ext-link></mixed-citation></ref></ref-list></tp:taxon-treatment>
