# Supplementary material for: ﻿Water mite diversity from southwestern Türkiye through the lens of the DNA barcodes, with the description of one new species (Acari, Hydrachnidia)
Source: Zookeys. 2025 Mar 18;1232:205–36. doi: 10.3897/zookeys.1232.142699 (PMC11937902; doi:10.3897/zookeys.1232.142699)
Supplement: XML Treatment for Atractides (Atractides) subasper [file zookeys.1232.142699-treatment24.xml]

<!DOCTYPE tp:taxon-treatment
  PUBLIC "-//TaxonX//DTD Taxonomic Treatment Publishing DTD v0 20100105//EN" "tax-treatment-NSO.dtd">
<tp:taxon-treatment xmlns:tp="http://www.plazi.org/taxpub"><tp:treatment-meta><kwd-group><label>Taxon classification</label><kwd>
                  <named-content content-type="kingdom">Animalia</named-content>
                </kwd><kwd>
                  <named-content content-type="order">Trombidiformes</named-content>
                </kwd><kwd>
                  <named-content content-type="family">Hygrobatidae</named-content>
                </kwd></kwd-group><mixed-citation publication-type="journal"><person-group><name><surname>Pešić</surname><given-names>Vladimir</given-names></name><name><surname>Zawal</surname><given-names>Andrzej</given-names></name><name><surname>Gülle</surname><given-names>Pınar</given-names></name><name><surname>Gülle</surname><given-names>İskender</given-names></name><name><surname>Jovanović</surname><given-names>Milica</given-names></name><name><surname>Bańkowska</surname><given-names>Aleksandra</given-names></name><name><surname>Musielak</surname><given-names>Stanisław</given-names></name><name><surname>Smit</surname><given-names>Harry</given-names></name></person-group><article-title>﻿Water mite diversity from southwestern Türkiye through the lens of the DNA barcodes, with the description of one new species (<tp:taxon-name><tp:taxon-name-part taxon-name-part-type="subclass">Acari</tp:taxon-name-part></tp:taxon-name>, <tp:taxon-name><tp:taxon-name-part taxon-name-part-type="above-genus">Hydrachnidia</tp:taxon-name-part></tp:taxon-name>)</article-title><source>Zookeys</source><day>18</day><month>03</month><year>2025</year><volume>1232</volume><fpage>205</fpage><lpage>236</lpage><pub-id pub-id-type="doi">10.3897/zookeys.1232.142699</pub-id></mixed-citation></tp:treatment-meta><tp:nomenclature><label>﻿</label><tp:taxon-name><object-id xmlns:xlink="http://www.w3.org/1999/xlink" content-type="arpha" xlink:type="simple">06B1FD90-60A7-5768-86E0-3AF112C9F4B8</object-id><tp:taxon-name-part taxon-name-part-type="genus" reg="Atractides">Atractides</tp:taxon-name-part> (<tp:taxon-name-part taxon-name-part-type="subgenus" reg="Atractides">Atractides</tp:taxon-name-part>) <tp:taxon-name-part taxon-name-part-type="species" reg="subasper">subasper</tp:taxon-name-part></tp:taxon-name><tp:taxon-authority>Koenike, 1902</tp:taxon-authority></tp:nomenclature><tp:treatment-sec sec-type="material" id="SECID0EOXAK"><title>Material examined.</title><p><bold>Burdur</bold> • TR11-2024, Söbüce, first order stream, <named-content xmlns:xlink="http://www.w3.org/1999/xlink" content-type="dwc:verbatimCoordinates" xlink:type="simple"><named-content content-type="geo-json" specific-use="{&#34;type&#34;:&#34;Point&#34;,&#34;coordinates&#34;:[30.067743,37.287872]}" id="NCID0EZXAK" xlink:type="simple">37.287872°N, 30.067743°E</named-content></named-content>, 24 Apr. 2024, leg. Pešić, Zawal, Gülle &amp; Gülle, 1♀ (sequenced), dissected and slide mounted (<named-content xmlns:xlink="http://www.w3.org/1999/xlink" content-type="dwc:institutional_code" xlink:title="Naturalis Biodiversity Center in Leiden" xlink:href="http://grbio.org/institution/national-museum-natural-history-naturalis" xlink:type="simple">RMNH</named-content>).</p></tp:treatment-sec><tp:treatment-sec sec-type="remarks" id="SECID0EDYAK"><title>Remarks.</title><p>The female from Burdur used in this study for molecular analysis, matches the description of <italic><tp:taxon-name><tp:taxon-name-part taxon-name-part-type="genus" reg="Atractides">A.</tp:taxon-name-part><tp:taxon-name-part taxon-name-part-type="species" reg="subasper">subasper</tp:taxon-name-part></tp:taxon-name></italic>, a species easily identified by a pointed and protruding gnathosomal rostrum, three pairs of acetabula arranged in a weakly curved line and a rather homomorphic <abbrev xmlns:xlink="http://www.w3.org/1999/xlink" xlink:title="proximal large ventral seta at I-L-5" id="ABBRID0EUYAK" xlink:type="simple">S-1</abbrev> and <abbrev xmlns:xlink="http://www.w3.org/1999/xlink" xlink:title="distal large ventral seta at I-L-5" id="ABBRID0EYYAK" xlink:type="simple">S-2</abbrev> setae on I-L-5 (see <xref ref-type="bibr" rid="B17">Gerecke 2003</xref>). The specimen from Türkiye forms a unique <abbrev xmlns:xlink="http://www.w3.org/1999/xlink" xlink:title="Barcode Index Numbers" id="ABBRID0EAZAK" xlink:type="simple">BIN</abbrev> (<ext-link xmlns:xlink="http://www.w3.org/1999/xlink" xlink:href="http://boldsystems.org/index.php/Public_BarcodeCluster?clusteruri=BOLD:AGG3778" ext-link-type="uri" xlink:type="simple">BOLD:AGG3778</ext-link>) with the nearest neighboring <abbrev xmlns:xlink="http://www.w3.org/1999/xlink" xlink:title="Barcode Index Numbers" id="ABBRID0EJZAK" xlink:type="simple">BIN</abbrev> being <ext-link xmlns:xlink="http://www.w3.org/1999/xlink" xlink:href="http://boldsystems.org/index.php/Public_BarcodeCluster?clusteruri=BOLD:AEX4044" ext-link-type="uri" xlink:type="simple">BOLD:AEX4044</ext-link>, which includes specimens from Serbia, Italy, Bulgaria, Albania, and Switzerland. The <italic>p</italic>-distance between these two BINs is estimated at 8.67%. The only public sequence in <ext-link xmlns:xlink="http://www.w3.org/1999/xlink" xlink:href="http://boldsystems.org/index.php/Public_BarcodeCluster?clusteruri=BOLD:AEX4044" ext-link-type="uri" xlink:type="simple">BOLD:AEX4044</ext-link> belongs to a female specimen from Serbia morphologically assigned by <xref ref-type="bibr" rid="B26">Jovanović et al. (2024)</xref> to <italic><tp:taxon-name><tp:taxon-name-part taxon-name-part-type="genus" reg="Atractides">A.</tp:taxon-name-part><tp:taxon-name-part taxon-name-part-type="species" reg="glandulosus">glandulosus</tp:taxon-name-part></tp:taxon-name></italic> (Walter, 1918), a species with certainty known from the Alps, southern Germany, and the Pyrenees (<xref ref-type="bibr" rid="B17">Gerecke 2003</xref>). Re-examination of the female from Serbia revealed good agreement with <italic><tp:taxon-name><tp:taxon-name-part taxon-name-part-type="genus" reg="Atractides">A.</tp:taxon-name-part><tp:taxon-name-part taxon-name-part-type="species" reg="subasper">subasper</tp:taxon-name-part></tp:taxon-name></italic>, except in the shape of the gnathosoma, which is with a short rostrum, not pointed and protruding as in typical <italic><tp:taxon-name><tp:taxon-name-part taxon-name-part-type="genus" reg="Atractides"/><tp:taxon-name-part taxon-name-part-type="species" reg="subasper">subasper</tp:taxon-name-part></tp:taxon-name></italic> specimens. The results of the applied <abbrev xmlns:xlink="http://www.w3.org/1999/xlink" xlink:title="Assemble Species by Automatic Partitioning" id="ABBRID0EB2AK" xlink:type="simple">ASAP</abbrev> procedure grouped the sequences of these two BINS into the same MOTU (hypothetical species). The <abbrev xmlns:xlink="http://www.w3.org/1999/xlink" xlink:title="Barcode Index Numbers" id="ABBRID0EF2AK" xlink:type="simple">BIN</abbrev><ext-link xmlns:xlink="http://www.w3.org/1999/xlink" xlink:href="http://boldsystems.org/index.php/Public_BarcodeCluster?clusteruri=BOLD:AES6460" ext-link-type="uri" xlink:type="simple">BOLD:AES6460</ext-link> which groups the sequence of <italic><tp:taxon-name><tp:taxon-name-part taxon-name-part-type="genus" reg="Atractides">A.</tp:taxon-name-part><tp:taxon-name-part taxon-name-part-type="species" reg="subasper">subasper</tp:taxon-name-part></tp:taxon-name></italic> from Sardinia forms a separate MOTU with a high genetic distance (10.91% <italic>p</italic>-distance) to the next closest <abbrev xmlns:xlink="http://www.w3.org/1999/xlink" xlink:title="Barcode Index Numbers" id="ABBRID0E22AK" xlink:type="simple">BIN</abbrev> of <italic><tp:taxon-name><tp:taxon-name-part taxon-name-part-type="genus" reg="Atractides">A.</tp:taxon-name-part><tp:taxon-name-part taxon-name-part-type="species" reg="subasper">subasper</tp:taxon-name-part></tp:taxon-name></italic> (<ext-link xmlns:xlink="http://www.w3.org/1999/xlink" xlink:href="http://boldsystems.org/index.php/Public_BarcodeCluster?clusteruri=BOLD:AEX4044" ext-link-type="uri" xlink:type="simple">BOLD:AEX4044</ext-link>) indicating that the populations from Sardinia probably represent a species new to science.</p></tp:treatment-sec><tp:treatment-sec sec-type="distribution" id="SECID0EP3AK"><title>Distribution.</title><p>Central and southern Europe, Türkiye, Caucasus.</p></tp:treatment-sec><ref-list><ref id="B17"><mixed-citation xmlns:xlink="http://www.w3.org/1999/xlink" xlink:type="simple"><person-group><name name-style="western"><surname>Gerecke</surname><given-names>R</given-names></name></person-group> (<year>2003</year>) <article-title>Water mites of the genus <italic><tp:taxon-name><tp:taxon-name-part taxon-name-part-type="genus">Atractides</tp:taxon-name-part></tp:taxon-name></italic> Koch, 1837 (<tp:taxon-name><tp:taxon-name-part taxon-name-part-type="subclass">Acari</tp:taxon-name-part></tp:taxon-name>: <tp:taxon-name><tp:taxon-name-part taxon-name-part-type="clade">Parasitengona</tp:taxon-name-part></tp:taxon-name>: <tp:taxon-name><tp:taxon-name-part taxon-name-part-type="family">Hygrobatidae</tp:taxon-name-part></tp:taxon-name>) in the western Palaearctic region: a revision.</article-title><source>Zoological Journal of the Linnean Society</source><volume>138</volume>: <fpage>141</fpage>–<lpage>378</lpage>. <ext-link xlink:href="10.1046/j.1096-3642.06-0.00051.x" ext-link-type="doi" xlink:type="simple">https://doi.org/10.1046/j.1096-3642.06-0.00051.x</ext-link></mixed-citation></ref><ref id="B26"><mixed-citation xmlns:xlink="http://www.w3.org/1999/xlink" xlink:type="simple"><person-group><name name-style="western"><surname>Jovanović</surname><given-names>M</given-names></name><name name-style="western"><surname>Manović</surname><given-names>A</given-names></name><name name-style="western"><surname>Pešić</surname><given-names>V</given-names></name></person-group> (<year>2024</year>) <article-title>An updated checklist of water mites (<tp:taxon-name><tp:taxon-name-part taxon-name-part-type="subclass">Acari</tp:taxon-name-part></tp:taxon-name>, <tp:taxon-name><tp:taxon-name-part taxon-name-part-type="above-genus">Hydrachnidia</tp:taxon-name-part></tp:taxon-name>) of Serbia with new records revealed by DNA barcodes.</article-title><source>Ecologica Montenegrina</source><volume>74</volume>: <fpage>9</fpage>–<lpage>20</lpage>. <ext-link xlink:href="10.37828/em.2024.74.2" ext-link-type="doi" xlink:type="simple">https://doi.org/10.37828/em.2024.74.2</ext-link></mixed-citation></ref></ref-list></tp:taxon-treatment>
