# Supplementary material for: ﻿Water mite diversity from southwestern Türkiye through the lens of the DNA barcodes, with the description of one new species (Acari, Hydrachnidia)
Source: Zookeys. 2025 Mar 18;1232:205–36. doi: 10.3897/zookeys.1232.142699 (PMC11937902; doi:10.3897/zookeys.1232.142699)
Supplement: XML Treatment for Atractides (Atractides) turani [file zookeys.1232.142699-treatment25.xml]

<!DOCTYPE tp:taxon-treatment
  PUBLIC "-//TaxonX//DTD Taxonomic Treatment Publishing DTD v0 20100105//EN" "tax-treatment-NSO.dtd">
<tp:taxon-treatment xmlns:tp="http://www.plazi.org/taxpub"><tp:treatment-meta><kwd-group><label>Taxon classification</label><kwd>
                  <named-content content-type="kingdom">Animalia</named-content>
                </kwd><kwd>
                  <named-content content-type="order">Trombidiformes</named-content>
                </kwd><kwd>
                  <named-content content-type="family">Hygrobatidae</named-content>
                </kwd></kwd-group><mixed-citation publication-type="journal"><person-group><name><surname>Pešić</surname><given-names>Vladimir</given-names></name><name><surname>Zawal</surname><given-names>Andrzej</given-names></name><name><surname>Gülle</surname><given-names>Pınar</given-names></name><name><surname>Gülle</surname><given-names>İskender</given-names></name><name><surname>Jovanović</surname><given-names>Milica</given-names></name><name><surname>Bańkowska</surname><given-names>Aleksandra</given-names></name><name><surname>Musielak</surname><given-names>Stanisław</given-names></name><name><surname>Smit</surname><given-names>Harry</given-names></name></person-group><article-title>﻿Water mite diversity from southwestern Türkiye through the lens of the DNA barcodes, with the description of one new species (<tp:taxon-name><tp:taxon-name-part taxon-name-part-type="subclass">Acari</tp:taxon-name-part></tp:taxon-name>, <tp:taxon-name><tp:taxon-name-part taxon-name-part-type="above-genus">Hydrachnidia</tp:taxon-name-part></tp:taxon-name>)</article-title><source>Zookeys</source><day>18</day><month>03</month><year>2025</year><volume>1232</volume><fpage>205</fpage><lpage>236</lpage><pub-id pub-id-type="doi">10.3897/zookeys.1232.142699</pub-id></mixed-citation></tp:treatment-meta><tp:nomenclature><label>﻿</label><tp:taxon-name><object-id xmlns:xlink="http://www.w3.org/1999/xlink" content-type="arpha" xlink:type="simple">10E5FFC8-403F-5174-A73F-95878511F64F</object-id><tp:taxon-name-part taxon-name-part-type="genus" reg="Atractides">Atractides</tp:taxon-name-part> (<tp:taxon-name-part taxon-name-part-type="subgenus" reg="Atractides">Atractides</tp:taxon-name-part>) <tp:taxon-name-part taxon-name-part-type="species" reg="turani">turani</tp:taxon-name-part><object-id xmlns:xlink="http://www.w3.org/1999/xlink" content-type="zoobank" xlink:type="simple">https://zoobank.org/260B41B7-7CE4-429A-BBD3-CD585188C062</object-id></tp:taxon-name><tp:taxon-authority>Pešić, Zawal, Gülle &amp; Smit</tp:taxon-authority><tp:taxon-status xmlns:xlink="http://www.w3.org/1999/xlink" xlink:type="simple">sp. nov.</tp:taxon-status><xref ref-type="fig" rid="F4">Fig. 4</xref></tp:nomenclature><tp:treatment-sec sec-type="type material" id="SECID0EE5AK"><title>Type material.</title><p><bold><italic>Holotype</italic></bold> • ♂, sequenced (Voucher Id: <abbrev xmlns:xlink="http://www.w3.org/1999/xlink" content-type="institution" xlink:title="Canadian Centre for DNA Barcoding, Guelph, Canada" id="ABBRID0EP5AK" xlink:type="simple">CCDB</abbrev>-48498-A09), dissected and slide mounted (<named-content xmlns:xlink="http://www.w3.org/1999/xlink" content-type="dwc:institutional_code" xlink:title="Naturalis Biodiversity Center in Leiden" xlink:href="http://grbio.org/institution/national-museum-natural-history-naturalis" xlink:type="simple">RMNH</named-content>), Burdur, TR11-2024, Söbüce, stream, <named-content xmlns:xlink="http://www.w3.org/1999/xlink" content-type="dwc:verbatimCoordinates" xlink:type="simple"><named-content content-type="geo-json" specific-use="{&#34;type&#34;:&#34;Point&#34;,&#34;coordinates&#34;:[30.067743,37.287872]}" id="NCID0E35AK" xlink:type="simple">37.287872°N, 30.067743°E</named-content></named-content>, 24 Apr. 2024, leg. Pešić, Zawal, Gülle &amp; Gülle.</p></tp:treatment-sec><tp:treatment-sec sec-type="material" id="SECID0EB6AK"><title>Other material.</title><p>• 1♂, sequenced (Voucher Id: <abbrev xmlns:xlink="http://www.w3.org/1999/xlink" content-type="institution" xlink:title="Canadian Centre for DNA Barcoding, Guelph, Canada" id="ABBRID0EH6AK" xlink:type="simple">CCDB</abbrev>-48498-F11), one palp and one I-leg dissected and conserved in Koenike’s fluid, <bold>Burdur</bold>, TR2-2024 Akyayla, rheocrenic spring, <named-content xmlns:xlink="http://www.w3.org/1999/xlink" content-type="dwc:verbatimCoordinates" xlink:type="simple"><named-content content-type="geo-json" specific-use="{&#34;type&#34;:&#34;Point&#34;,&#34;coordinates&#34;:[30.326647,37.482956]}" id="NCID0ER6AK" xlink:type="simple">37.482956°N, 30.326647°E</named-content></named-content>, 22 Apr. 2024, leg. Pešić, Zawal, Gülle &amp; Gülle.</p></tp:treatment-sec><tp:treatment-sec sec-type="diagnosis" id="SECID0EW6AK"><title>Diagnosis.</title><p>(female unknown) Integument lineated, <abbrev xmlns:xlink="http://www.w3.org/1999/xlink" xlink:title="palp segment 2" id="ABBRID0E36AK" xlink:type="simple">P-2</abbrev> with a weakly developed protrusion, <abbrev xmlns:xlink="http://www.w3.org/1999/xlink" xlink:title="palp segment 4" id="ABBRID0EAABK" xlink:type="simple">P-4</abbrev> sword seta slightly posterior to distoventral seta, the latter closely approaching the distoventral edge of the segment, I-L-5 elongate, with setae <abbrev xmlns:xlink="http://www.w3.org/1999/xlink" xlink:title="proximal large ventral seta at I-L-5" id="ABBRID0EEABK" xlink:type="simple">S-1</abbrev>/-2 close to each other, interspace 9 µm, I-L-6 shortened and distally narrowed, L I-L-5/6 ratio &gt; 1.6.</p></tp:treatment-sec><tp:treatment-sec sec-type="description" id="SECID0EIABK"><title>Description.</title><p><bold>Male</bold> (holotype). Integument lineated; dorsal and ventrocaudal idiosoma without sclerotized muscle insertions. Genital plate with nearly straight anterior margin, posterior margin medially indented in an obtuse angle. Gonopore long, flanked by ~ 10 pairs of fine setae. Acetabula subtriangular, arranged in an obtuse triangle. Excretory pore smooth, <abbrev xmlns:xlink="http://www.w3.org/1999/xlink" xlink:title="ventroglandulare 1" id="ABBRID0EQABK" xlink:type="simple">Vgl-1</abbrev>/2 separate.</p><p>Gnathosoma without particularly projecting rostrum, palp with a rounded distoventral projection at <abbrev xmlns:xlink="http://www.w3.org/1999/xlink" xlink:title="palp segment 2" id="ABBRID0EWABK" xlink:type="simple">P-2</abbrev>, <abbrev xmlns:xlink="http://www.w3.org/1999/xlink" xlink:title="palp segment 4" id="ABBRID0E1ABK" xlink:type="simple">P-4</abbrev> slightly protruding near proximoventral seta, sword seta long and curved, inserting slightly posterior to distoventral seta, distoventral seta closely approaching the distoventral edge of the segment (Fig. <xref ref-type="fig" rid="F4">4C</xref>), ventral margin divided in sectors 3: 5: 1.</p><fig id="F4" position="float" orientation="portrait"><object-id xmlns:xlink="http://www.w3.org/1999/xlink" content-type="doi" xlink:type="simple">10.3897/zookeys.1232.142699.figure4</object-id><object-id xmlns:xlink="http://www.w3.org/1999/xlink" content-type="arpha" xlink:type="simple">BC7F24DC-4C87-54F7-BCFE-1E22CE01A628</object-id><label>Figure 4.</label><caption><p><italic><tp:taxon-name><tp:taxon-name-part taxon-name-part-type="genus" reg="Atractides">Atractides</tp:taxon-name-part><tp:taxon-name-part taxon-name-part-type="species" reg="turani">turani</tp:taxon-name-part></tp:taxon-name></italic> sp. nov., ♂ (<bold>A–C</bold> holotype [<abbrev xmlns:xlink="http://www.w3.org/1999/xlink" content-type="institution" xlink:title="Canadian Centre for DNA Barcoding, Guelph, Canada" id="ABBRID0EXBBK" xlink:type="simple">CCDB</abbrev>-48498-A09] <bold>D</bold> specimen from Akyayla [<abbrev xmlns:xlink="http://www.w3.org/1999/xlink" content-type="institution" xlink:title="Canadian Centre for DNA Barcoding, Guelph, Canada" id="ABBRID0E5BBK" xlink:type="simple">CCDB</abbrev>-48498-F11], Burdur, Söbüce, stream: <bold>A</bold> coxal and genital field <bold>B, D</bold> I-L-5 and I-L-6 <bold>C</bold> palp, medial view. Scale bars: 100 μm.</p></caption><graphic xmlns:xlink="http://www.w3.org/1999/xlink" xlink:href="zookeys-1232-205_article-142699__-g004.jpg" position="float" orientation="portrait" xlink:type="simple" id="oo_1284171.jpg"><uri content-type="original_file" xlink:type="simple">https://binary.pensoft.net/fig/1284171</uri></graphic></fig><p>I-L-5 elongate, dorsal and ventral margin diverging only towards distal segment end; setae <abbrev xmlns:xlink="http://www.w3.org/1999/xlink" xlink:title="proximal large ventral seta at I-L-5" id="ABBRID0EQCBK" xlink:type="simple">S-1</abbrev> and <abbrev xmlns:xlink="http://www.w3.org/1999/xlink" xlink:title="distal large ventral seta at I-L-5" id="ABBRID0EUCBK" xlink:type="simple">S-2</abbrev> bluntly pointed and close to each other (separation &lt; 10 µm), <abbrev xmlns:xlink="http://www.w3.org/1999/xlink" xlink:title="proximal large ventral seta at I-L-5" id="ABBRID0EYCBK" xlink:type="simple">S-1</abbrev> slightly shorter and more slender than <abbrev xmlns:xlink="http://www.w3.org/1999/xlink" xlink:title="distal large ventral seta at I-L-5" id="ABBRID0E3CBK" xlink:type="simple">S-2</abbrev>; I-L-6 shortened and curved, equally narrowed from base to tip (Fig. <xref ref-type="fig" rid="F4">4B</xref>).</p><p><bold><italic>Measurements</italic></bold> (holotype [<abbrev xmlns:xlink="http://www.w3.org/1999/xlink" content-type="institution" xlink:title="Canadian Centre for DNA Barcoding, Guelph, Canada" id="ABBRID0ELDBK" xlink:type="simple">CCDB</abbrev>-48498-A09], in parentheses some measurements of specimen from Akyayla [<abbrev xmlns:xlink="http://www.w3.org/1999/xlink" content-type="institution" xlink:title="Canadian Centre for DNA Barcoding, Guelph, Canada" id="ABBRID0EQDBK" xlink:type="simple">CCDB</abbrev>-48498-F11] — Idiosoma L 590 (603), W (456); maximum diameter <abbrev xmlns:xlink="http://www.w3.org/1999/xlink" xlink:title="dorsoglandularia 4" id="ABBRID0EVDBK" xlink:type="simple">Dgl-4</abbrev>, 24 (25). Coxal shield L 303; Cx-III W 344; Cx-I+II <abbrev xmlns:xlink="http://www.w3.org/1999/xlink" xlink:title="medial length" id="ABBRID0EZDBK" xlink:type="simple">mL</abbrev> 94, Cx-I+II <abbrev xmlns:xlink="http://www.w3.org/1999/xlink" xlink:title="lateral length" id="ABBRID0E4DBK" xlink:type="simple">lL</abbrev> 211. Genital field L/W 116 (127)/125 (132), ratio 0.93 (0.96), L <abbrev xmlns:xlink="http://www.w3.org/1999/xlink" xlink:title="first to third acetabula" id="ABBRID0EBEBK" xlink:type="simple">Ac-1-3</abbrev>: 44 (45–48), 39–42 (48–56), 38–39 (42).</p><p>Palp — Total L 288 (307); <abbrev xmlns:xlink="http://www.w3.org/1999/xlink" xlink:title="dorsal length" id="ABBRID0EHEBK" xlink:type="simple">dL</abbrev>/H: <abbrev xmlns:xlink="http://www.w3.org/1999/xlink" xlink:title="palp segment 1" id="ABBRID0ELEBK" xlink:type="simple">P-1</abbrev>, 30/30 (33/30); <abbrev xmlns:xlink="http://www.w3.org/1999/xlink" xlink:title="palp segment 2" id="ABBRID0EPEBK" xlink:type="simple">P-2</abbrev>, 66/48 (69/53); <abbrev xmlns:xlink="http://www.w3.org/1999/xlink" xlink:title="palp segment 3" id="ABBRID0ETEBK" xlink:type="simple">P-3</abbrev>, 64/42 (66/42); <abbrev xmlns:xlink="http://www.w3.org/1999/xlink" xlink:title="palp segment 4" id="ABBRID0EXEBK" xlink:type="simple">P-4</abbrev>, 97/37 (105/35); <abbrev xmlns:xlink="http://www.w3.org/1999/xlink" xlink:title="palp segment 5" id="ABBRID0E2EBK" xlink:type="simple">P-5</abbrev>, 31/12 (34/12); L ratio <abbrev xmlns:xlink="http://www.w3.org/1999/xlink" xlink:title="palp segment 2" id="ABBRID0E6EBK" xlink:type="simple">P-2</abbrev>/<abbrev xmlns:xlink="http://www.w3.org/1999/xlink" xlink:title="palp segment 4" id="ABBRID0EDFBK" xlink:type="simple">P-4</abbrev>, 0.68 (0.63). Chelicera total L 197, capitulum <abbrev xmlns:xlink="http://www.w3.org/1999/xlink" xlink:title="ventral length" id="ABBRID0EHFBK" xlink:type="simple">vL</abbrev> 121.</p><p>Legs — I-L-5 <abbrev xmlns:xlink="http://www.w3.org/1999/xlink" xlink:title="dorsal length" id="ABBRID0ENFBK" xlink:type="simple">dL</abbrev> 170 (183), <abbrev xmlns:xlink="http://www.w3.org/1999/xlink" xlink:title="ventral length" id="ABBRID0ERFBK" xlink:type="simple">vL</abbrev> 134 (138), <abbrev xmlns:xlink="http://www.w3.org/1999/xlink" xlink:title="dorsal length" id="ABBRID0EVFBK" xlink:type="simple">dL</abbrev>/<abbrev xmlns:xlink="http://www.w3.org/1999/xlink" xlink:title="ventral length" id="ABBRID0EZFBK" xlink:type="simple">vL</abbrev> ratio 1.28 (1.33), maximum H 50 (58), <abbrev xmlns:xlink="http://www.w3.org/1999/xlink" xlink:title="dorsal length" id="ABBRID0E4FBK" xlink:type="simple">dL</abbrev>/maximum H ratio 3.4 (3.16), <abbrev xmlns:xlink="http://www.w3.org/1999/xlink" xlink:title="proximal large ventral seta at I-L-5" id="ABBRID0EBGBK" xlink:type="simple">S-1</abbrev> L 77 (88), L/W ratio 9.2 (10.4), <abbrev xmlns:xlink="http://www.w3.org/1999/xlink" xlink:title="distal large ventral seta at I-L-5" id="ABBRID0EFGBK" xlink:type="simple">S-2</abbrev> L 65 (73), L/W ratio 5.5 (6.7), distance <abbrev xmlns:xlink="http://www.w3.org/1999/xlink" xlink:title="proximal large ventral seta at I-L-5" id="ABBRID0EJGBK" xlink:type="simple">S-1</abbrev>-2, 9 (11), <abbrev xmlns:xlink="http://www.w3.org/1999/xlink" xlink:title="dorsal length" id="ABBRID0ENGBK" xlink:type="simple">dL</abbrev> ratio <abbrev xmlns:xlink="http://www.w3.org/1999/xlink" xlink:title="proximal large ventral seta at I-L-5" id="ABBRID0ERGBK" xlink:type="simple">S-1</abbrev>/2, 1.19 (1.14); I-L-6 <abbrev xmlns:xlink="http://www.w3.org/1999/xlink" xlink:title="dorsal length" id="ABBRID0EVGBK" xlink:type="simple">dL</abbrev> 95 (113), central H 22 (23), <abbrev xmlns:xlink="http://www.w3.org/1999/xlink" xlink:title="dorsal length" id="ABBRID0EZGBK" xlink:type="simple">dL</abbrev>/central H ratio 4.27 (4.9); L I-L-5/6 ratio 1.79 (1.62).</p><p><bold>Female.</bold> Unknown.</p></tp:treatment-sec><tp:treatment-sec sec-type="etymology" id="SECID0EBHBK"><title>Etymology.</title><p>The new species is named after Prof. Davut Turan (Recep Tayyip Erdoğan University, Rize, Türkiye) in appreciation of his comprehensive work on Turkish ichthyofauna.</p></tp:treatment-sec><tp:treatment-sec sec-type="Species delimitation using DNA barcodes" id="SECID0EGHBK"><title>Species delimitation using DNA barcodes.</title><p>The final alignment for species delimitation using COI sequence data comprised 681 nucleotide positions (nps) of the 353 <italic><tp:taxon-name><tp:taxon-name-part taxon-name-part-type="genus" reg="Atractides">Atractides</tp:taxon-name-part></tp:taxon-name></italic> specimens listed in Suppl. material <xref ref-type="supplementary-material" rid="S1">1</xref>. <italic><tp:taxon-name><tp:taxon-name-part taxon-name-part-type="genus" reg="Atractides">Atractides</tp:taxon-name-part><tp:taxon-name-part taxon-name-part-type="species" reg="acutirostris">acutirostris</tp:taxon-name-part></tp:taxon-name></italic> from the subgenus <tp:taxon-name><tp:taxon-name-part taxon-name-part-type="genus" reg="Atractides"/><tp:taxon-name-part taxon-name-part-type="subgenus" reg="Tympanomegapus">Tympanomegapus</tp:taxon-name-part></tp:taxon-name> was used to root the tree. The <abbrev xmlns:xlink="http://www.w3.org/1999/xlink" xlink:title="Neighbor-Joining" id="ABBRID0ELIBK" xlink:type="simple">NJ</abbrev> tree is presented in Fig. <xref ref-type="fig" rid="F5">5</xref>. The COI tree sequences retrieved from two specimens collected in southeastern Türkiye reveals the presence of two maximally supported clades corresponding to each of sequenced individuals. These two clades were placed, albeit with a low support, as a sister group to the cluster of sequences belonging to <italic><tp:taxon-name><tp:taxon-name-part taxon-name-part-type="genus" reg="Atractides">A.</tp:taxon-name-part><tp:taxon-name-part taxon-name-part-type="species" reg="fissus">fissus</tp:taxon-name-part></tp:taxon-name></italic> (Walter, 1927).</p><fig id="F5" position="float" orientation="portrait"><object-id xmlns:xlink="http://www.w3.org/1999/xlink" content-type="doi" xlink:type="simple">10.3897/zookeys.1232.142699.figure5</object-id><object-id xmlns:xlink="http://www.w3.org/1999/xlink" content-type="arpha" xlink:type="simple">28F2C7B4-B057-5E72-B0EB-BD54FD937C49</object-id><label>Figure 5.</label><caption><p>Neighbor-Joining tree of the subggenus <italic><tp:taxon-name><tp:taxon-name-part taxon-name-part-type="genus" reg="Atractides">Atractides</tp:taxon-name-part></tp:taxon-name></italic> s. str. obtained from 353 nucleotide COI sequences listed in Suppl. material <xref ref-type="supplementary-material" rid="S1">1</xref>. <italic><tp:taxon-name><tp:taxon-name-part taxon-name-part-type="genus" reg="Atractides">Atractides</tp:taxon-name-part><tp:taxon-name-part taxon-name-part-type="species" reg="acutirostris">acutirostris</tp:taxon-name-part></tp:taxon-name></italic> (Motas &amp; Angelier, 1927) from the subgenus <tp:taxon-name><tp:taxon-name-part taxon-name-part-type="genus" reg="Atractides"/><tp:taxon-name-part taxon-name-part-type="subgenus" reg="Tympanomegapus">Tympanomegapus</tp:taxon-name-part></tp:taxon-name> was used to root the tree. The results of species delimitation by <abbrev xmlns:xlink="http://www.w3.org/1999/xlink" xlink:title="Assemble Species by Automatic Partitioning" id="ABBRID0EFKBK" xlink:type="simple">ASAP</abbrev> procedure are indicated by vertical bars. BINs are based on the barcode analysis from 4 November 2024. New sequences from this study are marked in red.</p></caption><graphic xmlns:xlink="http://www.w3.org/1999/xlink" xlink:href="zookeys-1232-205_article-142699__-g005.jpg" position="float" orientation="portrait" xlink:type="simple" id="oo_1284172.jpg"><uri content-type="original_file" xlink:type="simple">https://binary.pensoft.net/fig/1284172</uri></graphic></fig></tp:treatment-sec><tp:treatment-sec sec-type="Differential diagnosis" id="SECID0EOKBK"><title>Differential diagnosis.</title><p>In the Western Palaearctic fauna, the most similar species (combining a lineated integument with a weakly developed protrusion of <abbrev xmlns:xlink="http://www.w3.org/1999/xlink" xlink:title="palp segment 2" id="ABBRID0EUKBK" xlink:type="simple">P-2</abbrev> in males) are <italic><tp:taxon-name><tp:taxon-name-part taxon-name-part-type="genus" reg="Atractides">A.</tp:taxon-name-part><tp:taxon-name-part taxon-name-part-type="species" reg="panniculatus">panniculatus</tp:taxon-name-part></tp:taxon-name></italic> (K. Viets, 1925), <italic><tp:taxon-name><tp:taxon-name-part taxon-name-part-type="genus" reg="Atractides">A.</tp:taxon-name-part><tp:taxon-name-part taxon-name-part-type="species" reg="fissus">fissus</tp:taxon-name-part></tp:taxon-name></italic> (Walter, 1927), <italic><tp:taxon-name><tp:taxon-name-part taxon-name-part-type="genus" reg="Atractides">A.</tp:taxon-name-part><tp:taxon-name-part taxon-name-part-type="species" reg="rivalis">rivalis</tp:taxon-name-part></tp:taxon-name></italic> Lundblad, 1956, and <italic><tp:taxon-name><tp:taxon-name-part taxon-name-part-type="genus" reg="Atractides">A.</tp:taxon-name-part><tp:taxon-name-part taxon-name-part-type="species" reg="elazigensis">elazigensis</tp:taxon-name-part></tp:taxon-name></italic> Esen &amp; Pešić, 2024. From all these species (in parentheses data from <xref ref-type="bibr" rid="B17">Gerecke 2003</xref> and <xref ref-type="bibr" rid="B9">Esen and Pešić 2024</xref>), the new species can be distinguished by having a narrower separation of setae <abbrev xmlns:xlink="http://www.w3.org/1999/xlink" xlink:title="proximal large ventral seta at I-L-5" id="ABBRID0EMMBK" xlink:type="simple">S-1</abbrev>/2, &lt; 10 µm (&gt; 20 µm), a rather high I-L-5/6 ratio of 1.7 (L ratio I-L-5/6 &lt; 1.5) and I-L-6 basally thickened and distally narrowed (I-L-6 longer, not narrowed in distal part).</p><p>Further European species with a rather high I-L-5/6 ratio (for details see <xref ref-type="bibr" rid="B17">Gerecke 2003</xref>) are <italic><tp:taxon-name><tp:taxon-name-part taxon-name-part-type="genus" reg="Atractides">Atractides</tp:taxon-name-part><tp:taxon-name-part taxon-name-part-type="species" reg="fonticolus">fonticolus</tp:taxon-name-part></tp:taxon-name></italic> (K. Viets, 1920), <italic><tp:taxon-name><tp:taxon-name-part taxon-name-part-type="genus" reg="Atractides">A.</tp:taxon-name-part><tp:taxon-name-part taxon-name-part-type="species" reg="pennatus">pennatus</tp:taxon-name-part></tp:taxon-name></italic> (K. Viets, 1920), and <italic><tp:taxon-name><tp:taxon-name-part taxon-name-part-type="genus" reg="Atractides">A.</tp:taxon-name-part><tp:taxon-name-part taxon-name-part-type="species" reg="legeri">legeri</tp:taxon-name-part></tp:taxon-name></italic> (Motaș, 1927). These three species form a distinctive species group, differing from the new species in the shape of <abbrev xmlns:xlink="http://www.w3.org/1999/xlink" xlink:title="palp segment 2" id="ABBRID0EXNBK" xlink:type="simple">P-2</abbrev> with a ventral projection in males and the shape of I-L-6 (with dorsal and ventral margins parallel up to the base of the claw furrow, distally not continuously narrowed, see <xref ref-type="bibr" rid="B17">Gerecke 2003</xref> for details).</p><p>The single sequenced male collected in spring near Akyayla differs from the type specimen in longer and consequently more slender I-L-6 (compare Fig. <xref ref-type="fig" rid="F4">4B</xref> with Fig. <xref ref-type="fig" rid="F4">4C</xref>). Genetic data indicate that this specimen forms a unique <abbrev xmlns:xlink="http://www.w3.org/1999/xlink" xlink:title="Barcode Index Numbers" id="ABBRID0EJOBK" xlink:type="simple">BIN</abbrev> (<ext-link xmlns:xlink="http://www.w3.org/1999/xlink" xlink:href="http://boldsystems.org/index.php/Public_BarcodeCluster?clusteruri=BOLD:AGG3774" ext-link-type="uri" xlink:type="simple">BOLD:AGG3774</ext-link>). The <italic>p</italic>-distance between this <abbrev xmlns:xlink="http://www.w3.org/1999/xlink" xlink:title="Barcode Index Numbers" id="ABBRID0EUOBK" xlink:type="simple">BIN</abbrev> and <ext-link xmlns:xlink="http://www.w3.org/1999/xlink" xlink:href="http://boldsystems.org/index.php/Public_BarcodeCluster?clusteruri=BOLD:AGG3768" ext-link-type="uri" xlink:type="simple">BOLD:AGG3768</ext-link>, which include type specimen of <italic><tp:taxon-name><tp:taxon-name-part taxon-name-part-type="genus" reg="Atractides">A.</tp:taxon-name-part><tp:taxon-name-part taxon-name-part-type="species" reg="turani">turani</tp:taxon-name-part></tp:taxon-name></italic> sp. nov., was estimated at 6.26%. The results of the applied <abbrev xmlns:xlink="http://www.w3.org/1999/xlink" xlink:title="Assemble Species by Automatic Partitioning" id="ABBRID0EIPBK" xlink:type="simple">ASAP</abbrev> procedure grouped the sequences of these two BINS into the same MOTU (hypothetical species).</p></tp:treatment-sec><tp:treatment-sec sec-type="distribution" id="SECID0EMPBK"><title>Distribution.</title><p>Türkiye.</p></tp:treatment-sec><tp:treatment-sec><!--Section generated to contain objects referenced in tp:taxon-treatment.--><supplementary-material xmlns:xlink="http://www.w3.org/1999/xlink" id="S1" position="float" orientation="portrait" xlink:type="simple"><object-id content-type="doi" xlink:type="simple">10.3897/zookeys.1232.142699.suppl1</object-id><object-id content-type="arpha" xlink:type="simple">613C52CE-E20A-5285-9172-D6A8450393D1</object-id><label>Supplementary material 1</label><caption><p>List of <italic><tp:taxon-name><tp:taxon-name-part taxon-name-part-type="genus" reg="Atractides">Atractides</tp:taxon-name-part></tp:taxon-name></italic> and <italic><tp:taxon-name><tp:taxon-name-part taxon-name-part-type="genus" reg="Sperchon">Sperchon</tp:taxon-name-part></tp:taxon-name></italic> specimens</p></caption><statement content-type="dataType"><label>Data type</label><p>docx</p></statement><statement content-type="notes"><label>Explanation note</label><p>List of specimens of genera <italic><tp:taxon-name><tp:taxon-name-part taxon-name-part-type="genus" reg="Sperchon">Sperchon</tp:taxon-name-part></tp:taxon-name></italic> and <italic><tp:taxon-name><tp:taxon-name-part taxon-name-part-type="genus" reg="Atractides">Atractides</tp:taxon-name-part></tp:taxon-name></italic>, respectively, used for building the Neighbor-Joining (<abbrev xlink:title="Neighbor-Joining" id="ABBRID0EYBFK" xlink:type="simple">NJ</abbrev>) tree (Figs <xref ref-type="fig" rid="F2">2</xref>, <xref ref-type="fig" rid="F5">5</xref>).</p></statement><media xlink:href="zookeys-1232-205_article-142699__-s001.docx" mimetype="application" mime-subtype="vnd.openxmlformats-officedocument.wordprocessingml.document" position="float" orientation="portrait" xlink:type="simple" id="oo_1284174.docx"><uri content-type="original_file" xlink:type="simple">https://binary.pensoft.net/file/1284174</uri></media><permissions><license xlink:type="simple"><license-p>This dataset is made available under the Open Database License (http://opendatacommons.org/licenses/odbl/1.0/). The Open Database License (ODbL) is a license agreement intended to allow users to freely share, modify, and use this Dataset while maintaining this same freedom for others, provided that the original source and author(s) are credited.</license-p></license></permissions><attrib specific-use="authors">Vladimir Pešić, Andrzej Zawal, Pınar Gülle, İskender Gülle, Milica Jovanović, Aleksandra Bańkowska, Stanisław Musielak, Harry Smit</attrib></supplementary-material><fig id="F2" position="float" orientation="portrait"><object-id xmlns:xlink="http://www.w3.org/1999/xlink" content-type="doi" xlink:type="simple">10.3897/zookeys.1232.142699.figure2</object-id><object-id xmlns:xlink="http://www.w3.org/1999/xlink" content-type="arpha" xlink:type="simple">1EE7FDF5-800D-5027-AF2E-1AC865859304</object-id><label>Figure 2.</label><caption><p>Neighbor-Joining tree of the subgenus <tp:taxon-name><tp:taxon-name-part taxon-name-part-type="genus" reg="Sperchon"/><tp:taxon-name-part taxon-name-part-type="subgenus" reg="Sperchon">Sperchon</tp:taxon-name-part></tp:taxon-name> s. str. obtained from 161 nucleotide COI sequences listed in Suppl. material <xref ref-type="supplementary-material" rid="S1">1</xref>. <italic><tp:taxon-name><tp:taxon-name-part taxon-name-part-type="genus" reg="Sperchon">Sperchon</tp:taxon-name-part><tp:taxon-name-part taxon-name-part-type="species" reg="vaginosus">vaginosus</tp:taxon-name-part></tp:taxon-name></italic> Thor, 1902 from the subgenus <tp:taxon-name><tp:taxon-name-part taxon-name-part-type="genus" reg="Sperchon"/><tp:taxon-name-part taxon-name-part-type="subgenus" reg="Hispidosperchon">Hispidosperchon</tp:taxon-name-part></tp:taxon-name> was used to root the tree. The results of species delimitation by <abbrev xmlns:xlink="http://www.w3.org/1999/xlink" xlink:title="Assemble Species by Automatic Partitioning" id="ABBRID0E41CI" xlink:type="simple">ASAP</abbrev> procedure are indicated by vertical bars. BINs are based on the barcode analysis from 4 November 2024. New sequences from this study are marked in red.</p></caption><graphic xmlns:xlink="http://www.w3.org/1999/xlink" xlink:href="zookeys-1232-205_article-142699__-g002.jpg" position="float" orientation="portrait" xlink:type="simple" id="oo_1284169.jpg"><uri content-type="original_file" xlink:type="simple">https://binary.pensoft.net/fig/1284169</uri></graphic></fig></tp:treatment-sec><ref-list><ref id="B17"><mixed-citation xmlns:xlink="http://www.w3.org/1999/xlink" xlink:type="simple"><person-group><name name-style="western"><surname>Gerecke</surname><given-names>R</given-names></name></person-group> (<year>2003</year>) <article-title>Water mites of the genus <italic><tp:taxon-name><tp:taxon-name-part taxon-name-part-type="genus">Atractides</tp:taxon-name-part></tp:taxon-name></italic> Koch, 1837 (<tp:taxon-name><tp:taxon-name-part taxon-name-part-type="subclass">Acari</tp:taxon-name-part></tp:taxon-name>: <tp:taxon-name><tp:taxon-name-part taxon-name-part-type="clade">Parasitengona</tp:taxon-name-part></tp:taxon-name>: <tp:taxon-name><tp:taxon-name-part taxon-name-part-type="family">Hygrobatidae</tp:taxon-name-part></tp:taxon-name>) in the western Palaearctic region: a revision.</article-title><source>Zoological Journal of the Linnean Society</source><volume>138</volume>: <fpage>141</fpage>–<lpage>378</lpage>. <ext-link xlink:href="10.1046/j.1096-3642.06-0.00051.x" ext-link-type="doi" xlink:type="simple">https://doi.org/10.1046/j.1096-3642.06-0.00051.x</ext-link></mixed-citation></ref><ref id="B9"><mixed-citation xmlns:xlink="http://www.w3.org/1999/xlink" xlink:type="simple"><person-group><name name-style="western"><surname>Esen</surname><given-names>Y</given-names></name><name name-style="western"><surname>Pešić</surname><given-names>V</given-names></name></person-group> (<year>2024</year>) <article-title>Contributions to the knowledge of the water mite fauna (<tp:taxon-name><tp:taxon-name-part taxon-name-part-type="superorder">Acariformes</tp:taxon-name-part></tp:taxon-name>, <tp:taxon-name><tp:taxon-name-part taxon-name-part-type="above-genus">Hydrachnidia</tp:taxon-name-part></tp:taxon-name>) of Türkiye with descriptions of two new species.</article-title><source>Acarological Studies</source><volume>6</volume>(<issue>1</issue>): <fpage>24</fpage>–<lpage>33</lpage>. <ext-link xlink:href="10.47121/acarolstud.1387311" ext-link-type="doi" xlink:type="simple">https://doi.org/10.47121/acarolstud.1387311</ext-link></mixed-citation></ref></ref-list></tp:taxon-treatment>
