# Supplementary material for: ﻿Water mite diversity from southwestern Türkiye through the lens of the DNA barcodes, with the description of one new species (Acari, Hydrachnidia)
Source: Zookeys. 2025 Mar 18;1232:205–36. doi: 10.3897/zookeys.1232.142699 (PMC11937902; doi:10.3897/zookeys.1232.142699)
Supplement: XML Treatment for Hygrobates (Rivobates) quanaticola [file zookeys.1232.142699-treatment28.xml]

<!DOCTYPE tp:taxon-treatment
  PUBLIC "-//TaxonX//DTD Taxonomic Treatment Publishing DTD v0 20100105//EN" "tax-treatment-NSO.dtd">
<tp:taxon-treatment xmlns:tp="http://www.plazi.org/taxpub"><tp:treatment-meta><kwd-group><label>Taxon classification</label><kwd>
                  <named-content content-type="kingdom">Animalia</named-content>
                </kwd><kwd>
                  <named-content content-type="order">Trombidiformes</named-content>
                </kwd><kwd>
                  <named-content content-type="family">Hygrobatidae</named-content>
                </kwd></kwd-group><mixed-citation publication-type="journal"><person-group><name><surname>Pešić</surname><given-names>Vladimir</given-names></name><name><surname>Zawal</surname><given-names>Andrzej</given-names></name><name><surname>Gülle</surname><given-names>Pınar</given-names></name><name><surname>Gülle</surname><given-names>İskender</given-names></name><name><surname>Jovanović</surname><given-names>Milica</given-names></name><name><surname>Bańkowska</surname><given-names>Aleksandra</given-names></name><name><surname>Musielak</surname><given-names>Stanisław</given-names></name><name><surname>Smit</surname><given-names>Harry</given-names></name></person-group><article-title>﻿Water mite diversity from southwestern Türkiye through the lens of the DNA barcodes, with the description of one new species (<tp:taxon-name><tp:taxon-name-part taxon-name-part-type="subclass">Acari</tp:taxon-name-part></tp:taxon-name>, <tp:taxon-name><tp:taxon-name-part taxon-name-part-type="above-genus">Hydrachnidia</tp:taxon-name-part></tp:taxon-name>)</article-title><source>Zookeys</source><day>18</day><month>03</month><year>2025</year><volume>1232</volume><fpage>205</fpage><lpage>236</lpage><pub-id pub-id-type="doi">10.3897/zookeys.1232.142699</pub-id></mixed-citation></tp:treatment-meta><tp:nomenclature><label>﻿</label><tp:taxon-name><object-id xmlns:xlink="http://www.w3.org/1999/xlink" content-type="arpha" xlink:type="simple">25C8849E-2710-5D8B-B35C-DE04E292DD52</object-id><tp:taxon-name-part taxon-name-part-type="genus" reg="Hygrobates">Hygrobates</tp:taxon-name-part> (<tp:taxon-name-part taxon-name-part-type="subgenus" reg="Rivobates">Rivobates</tp:taxon-name-part>) <tp:taxon-name-part taxon-name-part-type="species" reg="quanaticola">quanaticola</tp:taxon-name-part></tp:taxon-name><tp:taxon-authority>Schwoerbel &amp; Sepasgozarian, 1976</tp:taxon-authority></tp:nomenclature><tp:treatment-sec sec-type="material" id="SECID0EJYBK"><title>Material examined.</title><p><bold>Burdur</bold> • TR1-2024 Kuzköy, spring, <named-content xmlns:xlink="http://www.w3.org/1999/xlink" content-type="dwc:verbatimCoordinates" xlink:type="simple"><named-content content-type="geo-json" specific-use="{&#34;type&#34;:&#34;Point&#34;,&#34;coordinates&#34;:[30.440313,37.554020]}" id="NCID0EUYBK" xlink:type="simple">37.55402°N, 30.440313°E</named-content></named-content>, 22 Apr. 2024, leg. Pešić, Zawal, Gülle &amp; Gülle 3♀ (sequenced) • TR14-2024 Dereköy, rheocrenic spring, <named-content xmlns:xlink="http://www.w3.org/1999/xlink" content-type="dwc:verbatimCoordinates" xlink:type="simple"><named-content content-type="geo-json" specific-use="{&#34;type&#34;:&#34;Point&#34;,&#34;coordinates&#34;:[29.809637,37.428460]}" id="NCID0E3YBK" xlink:type="simple">37.42846°N, 29.809637°E</named-content></named-content>, 24 Apr. 2024, leg. Pešić, Zawal, Gülle &amp; Gülle, 1♀ (sequenced) • TR26-2024 Kestel, canal with fast-flowing water, <named-content xmlns:xlink="http://www.w3.org/1999/xlink" content-type="dwc:verbatimCoordinates" xlink:type="simple"><named-content content-type="geo-json" specific-use="{&#34;type&#34;:&#34;Point&#34;,&#34;coordinates&#34;:[30.399193,37.429718]}" id="NCID0EEZBK" xlink:type="simple">37.429718°N, 30.399193°E</named-content></named-content>, 27 Apr. 2024, leg. Pešić, Zawal, Gülle &amp; Gülle, 1♀ (sequenced).</p></tp:treatment-sec><tp:treatment-sec sec-type="remarks" id="SECID0EJZBK"><title>Remarks.</title><p>The sequences obtained from the specimens assigned morphologically to <italic><tp:taxon-name><tp:taxon-name-part taxon-name-part-type="genus" reg="Hygrobates">H.</tp:taxon-name-part><tp:taxon-name-part taxon-name-part-type="species" reg="quanaticola">quanaticola</tp:taxon-name-part></tp:taxon-name></italic> are clustered within two BINs, i.e. <ext-link xmlns:xlink="http://www.w3.org/1999/xlink" xlink:href="http://boldsystems.org/index.php/Public_BarcodeCluster?clusteruri=BOLD:AGG3789" ext-link-type="uri" xlink:type="simple">BOLD:AGG3789</ext-link>, which includes three specimens from this study, and <ext-link xmlns:xlink="http://www.w3.org/1999/xlink" xlink:href="http://boldsystems.org/index.php/Public_BarcodeCluster?clusteruri=BOLD:AEM9575" ext-link-type="uri" xlink:type="simple">BOLD:AEM9575</ext-link>, which in addition to two specimens from this study, includes three specimens from Burdur published in <xref ref-type="bibr" rid="B43">Pešić et al. (2023c)</xref>. The <italic>p</italic>-distance between these two BINs was estimated at 2.57%.</p></tp:treatment-sec><tp:treatment-sec sec-type="distribution" id="SECID0EK1BK"><title>Distribution.</title><p>Iran, Türkiye.</p></tp:treatment-sec><ref-list><ref id="B43"><mixed-citation xmlns:xlink="http://www.w3.org/1999/xlink" xlink:type="simple"><person-group><name name-style="western"><surname>Pešić</surname><given-names>V</given-names></name><name name-style="western"><surname>Esen</surname><given-names>E</given-names></name><name name-style="western"><surname>Gülle</surname><given-names>P</given-names></name><name name-style="western"><surname>Zawal</surname><given-names>A</given-names></name><name name-style="western"><surname>Jovanović</surname><given-names>M</given-names></name><name name-style="western"><surname>Rewicz</surname><given-names>T</given-names></name><name name-style="western"><surname>Smit</surname><given-names>H</given-names></name></person-group> (<year>2023c</year>) <article-title>An appraisal of the water mite genus <italic><tp:taxon-name><tp:taxon-name-part taxon-name-part-type="genus">Hygrobates</tp:taxon-name-part></tp:taxon-name></italic> Koch, 1837 from Türkiye, based on morphological and molecular data (<tp:taxon-name><tp:taxon-name-part taxon-name-part-type="superorder">Acariformes</tp:taxon-name-part></tp:taxon-name>, <tp:taxon-name><tp:taxon-name-part taxon-name-part-type="above-genus">Hydrachnidia</tp:taxon-name-part></tp:taxon-name>, <tp:taxon-name><tp:taxon-name-part taxon-name-part-type="family">Hygrobatidae</tp:taxon-name-part></tp:taxon-name>).</article-title><source>Systematic &amp; Applied Acarology</source><volume>28</volume>(<issue>4</issue>): <fpage>742</fpage>–<lpage>754</lpage>. <ext-link xlink:href="10.11158/saa.28.4.10" ext-link-type="doi" xlink:type="simple">https://doi.org/10.11158/saa.28.4.10</ext-link></mixed-citation></ref></ref-list></tp:taxon-treatment>
