# Supplementary material for: ﻿Water mite diversity from southwestern Türkiye through the lens of the DNA barcodes, with the description of one new species (Acari, Hydrachnidia)
Source: Zookeys. 2025 Mar 18;1232:205–36. doi: 10.3897/zookeys.1232.142699 (PMC11937902; doi:10.3897/zookeys.1232.142699)
Supplement: XML Treatment for Arrenurus (Truncaturus) fontinalis [file zookeys.1232.142699-treatment34.xml]

<!DOCTYPE tp:taxon-treatment
  PUBLIC "-//TaxonX//DTD Taxonomic Treatment Publishing DTD v0 20100105//EN" "tax-treatment-NSO.dtd">
<tp:taxon-treatment xmlns:tp="http://www.plazi.org/taxpub"><tp:treatment-meta><kwd-group><label>Taxon classification</label><kwd>
                  <named-content content-type="kingdom">Animalia</named-content>
                </kwd><kwd>
                  <named-content content-type="order">Trombidiformes</named-content>
                </kwd><kwd>
                  <named-content content-type="family">Arrenuridae</named-content>
                </kwd></kwd-group><mixed-citation publication-type="journal"><person-group><name><surname>Pešić</surname><given-names>Vladimir</given-names></name><name><surname>Zawal</surname><given-names>Andrzej</given-names></name><name><surname>Gülle</surname><given-names>Pınar</given-names></name><name><surname>Gülle</surname><given-names>İskender</given-names></name><name><surname>Jovanović</surname><given-names>Milica</given-names></name><name><surname>Bańkowska</surname><given-names>Aleksandra</given-names></name><name><surname>Musielak</surname><given-names>Stanisław</given-names></name><name><surname>Smit</surname><given-names>Harry</given-names></name></person-group><article-title>﻿Water mite diversity from southwestern Türkiye through the lens of the DNA barcodes, with the description of one new species (<tp:taxon-name><tp:taxon-name-part taxon-name-part-type="subclass">Acari</tp:taxon-name-part></tp:taxon-name>, <tp:taxon-name><tp:taxon-name-part taxon-name-part-type="above-genus">Hydrachnidia</tp:taxon-name-part></tp:taxon-name>)</article-title><source>Zookeys</source><day>18</day><month>03</month><year>2025</year><volume>1232</volume><fpage>205</fpage><lpage>236</lpage><pub-id pub-id-type="doi">10.3897/zookeys.1232.142699</pub-id></mixed-citation></tp:treatment-meta><tp:nomenclature><label>﻿</label><tp:taxon-name><object-id xmlns:xlink="http://www.w3.org/1999/xlink" content-type="arpha" xlink:type="simple">21D6F26C-4B1B-5EFD-B5B1-CCB59D49703D</object-id><tp:taxon-name-part taxon-name-part-type="genus" reg="Arrenurus">Arrenurus</tp:taxon-name-part> (<tp:taxon-name-part taxon-name-part-type="subgenus" reg="Truncaturus">Truncaturus</tp:taxon-name-part>) <tp:taxon-name-part taxon-name-part-type="species" reg="fontinalis">fontinalis</tp:taxon-name-part></tp:taxon-name><tp:taxon-authority>K. Viets, 1920</tp:taxon-authority></tp:nomenclature><tp:treatment-sec sec-type="material" id="SECID0EKOCK"><title>Material examined.</title><p><bold>Burdur</bold> • TR3-2024 Akyayla, rheohelocrenic spring, <named-content xmlns:xlink="http://www.w3.org/1999/xlink" content-type="dwc:verbatimCoordinates" xlink:type="simple"><named-content content-type="geo-json" specific-use="{&#34;type&#34;:&#34;Point&#34;,&#34;coordinates&#34;:[30.354590,37.515774]}" id="NCID0EVOCK" xlink:type="simple">37.515774°N, 30.35459°E</named-content></named-content>, 22 Apr. 2024, leg. Pešić, Zawal, Gülle &amp; Gülle, 2♀ (sequenced) • TR9 Kemer, helocrenic spring <named-content xmlns:xlink="http://www.w3.org/1999/xlink" content-type="dwc:verbatimCoordinates" xlink:type="simple"><named-content content-type="geo-json" specific-use="{&#34;type&#34;:&#34;Point&#34;,&#34;coordinates&#34;:[30.097061,37.301468]}" id="NCID0E4OCK" xlink:type="simple">37.301468°N, 30.097061°E</named-content></named-content>, 22 Apr. 2024, leg. Pešić, Zawal, Gülle &amp; Gülle, 1♂, 2♀ (sequenced).</p><fig id="F6" position="float" orientation="portrait"><object-id xmlns:xlink="http://www.w3.org/1999/xlink" content-type="doi" xlink:type="simple">10.3897/zookeys.1232.142699.figure6</object-id><object-id xmlns:xlink="http://www.w3.org/1999/xlink" content-type="arpha" xlink:type="simple">27503C0D-B05A-5D7E-B833-8FAF10ADA13C</object-id><label>Figure 6.</label><caption><p>Photographs of selected sampling sites <bold>A</bold> Burdur, TR2-2024 Akyayla, spring <bold>B</bold> Burdur, TR3-2024 Akyayla, rheohelocrenic spring <bold>C</bold> Burdur, TR4-2024 helocrenic spring near Burdur Lake <bold>D</bold> Burdur, TR11-2024, Söbüce, first order stream <bold>E</bold> Antalya, TR27-2024 limnocrene spring <bold>F</bold> Antalya, TR29-2024 Aksu, pond. Photographs by VP.</p></caption><graphic xmlns:xlink="http://www.w3.org/1999/xlink" xlink:href="zookeys-1232-205_article-142699__-g006.jpg" position="float" orientation="portrait" xlink:type="simple" id="oo_1284173.jpg"><uri content-type="original_file" xlink:type="simple">https://binary.pensoft.net/fig/1284173</uri></graphic></fig></tp:treatment-sec><tp:treatment-sec sec-type="remarks" id="SECID0E2PCK"><title>Remarks.</title><p>The sequenced specimens from southwestern Türkiye form a unique <abbrev xmlns:xlink="http://www.w3.org/1999/xlink" xlink:title="Barcode Index Numbers" id="ABBRID0EBQCK" xlink:type="simple">BIN</abbrev> (<ext-link xmlns:xlink="http://www.w3.org/1999/xlink" xlink:href="http://boldsystems.org/index.php/Public_BarcodeCluster?clusteruri=BOLD:AGH5781" ext-link-type="uri" xlink:type="simple">BOLD:AGH5781</ext-link>) with the nearest neighboring <abbrev xmlns:xlink="http://www.w3.org/1999/xlink" xlink:title="Barcode Index Numbers" id="ABBRID0EKQCK" xlink:type="simple">BIN</abbrev> being <ext-link xmlns:xlink="http://www.w3.org/1999/xlink" xlink:href="http://boldsystems.org/index.php/Public_BarcodeCluster?clusteruri=BOLD:ADS8719" ext-link-type="uri" xlink:type="simple">BOLD:ADS8719</ext-link>, which includes two specimens of <italic><tp:taxon-name><tp:taxon-name-part taxon-name-part-type="genus" reg="Arrenurus">A.</tp:taxon-name-part><tp:taxon-name-part taxon-name-part-type="species" reg="fontinalis">fontinalis</tp:taxon-name-part></tp:taxon-name></italic>, one from the Germany and one from an unknown locality. The <italic>p</italic>-distance between these two BINs was estimated at 11.78%, indicating the need for taxonomic revision of <italic><tp:taxon-name><tp:taxon-name-part taxon-name-part-type="genus" reg="Arrenurus">A.</tp:taxon-name-part><tp:taxon-name-part taxon-name-part-type="species" reg="fontinalis">fontinalis</tp:taxon-name-part></tp:taxon-name></italic> complex to identify possible undescribed cryptic species.</p></tp:treatment-sec><tp:treatment-sec sec-type="distribution" id="SECID0ELRCK"><title>Distribution.</title><p>Western Palaearctic.</p></tp:treatment-sec></tp:taxon-treatment>
